# Supplementary material for: Integrated Genomic and Transcriptomic Elucidation of Flowering in Garlic
Source: Int J Mol Sci. 2022 Nov 10;23(22):13876. doi: 10.3390/ijms232213876 (PMC9698152; doi:10.3390/ijms232213876)
Supplement: Supplementary file 1 [file ijms-23-13876-s001.zip]

Archive with 2 entries (2 files):
- ijms-1955352-supplementary Table S2 and Figures S1 and S2.pdf
- Table S1.xlsx
