# Supplementary material for: Integrated Genomic and Transcriptomic Elucidation of Flowering in Garlic
Source: Int J Mol Sci. 2022 Nov 10;23(22):13876. doi: 10.3390/ijms232213876 (PMC9698152; doi:10.3390/ijms232213876)
Supplement: Supplementary file 1 [file ijms-23-13876-s001.zip › Table S1.xlsx]

## Sheet: גיליון1
Gene ID	Predicted annotation in non-redundant nucleotide database	Predicted annotation in Swissprot database	Predicted annotation in KEGG database	Predicted annotation inIPRSCAN database
FLORAL REPRESSORS
FLX- (FLOWERING LOCUS C EXPRESSOR Family)
Asa0G00205.1	PREDICTED: protein FLX-like 3 [Phoenix dactylifera]	Protein FLX-like 3 OS=Arabidopsis thaliana GN=FLXL3 PE=1 SV=1	NA	NA
Asa0G01212.1	PREDICTED: protein FLX-like 2 [Musa acuminata subsp. malaccensis]	Protein FLX-like 2 OS=Arabidopsis thaliana GN=FLXL2 PE=1 SV=1	hypothetical protein; K13207 CUG-BP- and ETR3-like factor (A)	NA
Asa0G01289.1	PREDICTED: protein FLX-like 1-like [Glycine max]	NA	NA	NA
Asa0G01309.1	PREDICTED: protein FLX-like 2 isoform X2 [Erythranthe guttatus]	Protein FLX-like 2 OS=Arabidopsis thaliana GN=FLXL2 PE=1 SV=1	NA	NA
Asa0G02781.1	PREDICTED: protein FLX-like 3 isoform X2 [Vitis vinifera]	Protein FLX-like 3 OS=Arabidopsis thaliana GN=FLXL3 PE=1 SV=1	hypothetical protein; K13207 CUG-BP- and ETR3-like factor (A)	NA
Asa1G02812.1	PREDICTED: protein FLX-like 3 isoform X1 [Nelumbo nucifera]	Protein FLX-like 3 OS=Arabidopsis thaliana GN=FLXL3 PE=1 SV=1	NA	NA
Asa1G03926.1	PREDICTED: protein FLX-like 3 [Amborella trichopoda]	Protein FLX-like 3 OS=Arabidopsis thaliana GN=FLXL3 PE=1 SV=1	NA	NA
Asa2G00605.1	PREDICTED: protein FLX-like 3 isoform X1 [Nelumbo nucifera]	Protein FLX-like 3 OS=Arabidopsis thaliana GN=FLXL3 PE=1 SV=1	NA	NA
Asa2G01986.1	PREDICTED: protein FLC EXPRESSOR-like [Phoenix dactylifera]	Protein FLX-like 1 OS=Arabidopsis thaliana GN=FLXL1 PE=1 SV=1	NA	NA
Asa2G06519.1	PREDICTED: protein FLX-like 3 isoform X1 [Nelumbo nucifera]	Protein FLX-like 3 OS=Arabidopsis thaliana GN=FLXL3 PE=1 SV=1	NA	NA
Asa2G06986.1	PREDICTED: protein FLX-like 2 [Beta vulgaris subsp. vulgaris]	NA	NA	NA
Asa2G07102.1	PREDICTED: protein FLX-like 3 [Elaeis guineensis]	Protein FLX-like 2 OS=Arabidopsis thaliana GN=FLXL2 PE=1 SV=1	hypothetical protein; K13207 CUG-BP- and ETR3-like factor (A)	NA
Asa3G03126.1	PREDICTED: protein FLX-like 4 [Musa acuminata subsp. malaccensis]	Protein FLX-like 2 OS=Arabidopsis thaliana GN=FLXL2 PE=1 SV=1	NA	NA
Asa4G02015.1	PREDICTED: protein FLX-like 1 [Musa acuminata subsp. malaccensis]	Protein FLX-like 1 OS=Arabidopsis thaliana GN=FLXL1 PE=1 SV=1	hypothetical protein; K13207 CUG-BP- and ETR3-like factor (A)	NA
Asa4G02016.1	PREDICTED: protein FLX-like 1 [Nelumbo nucifera]	Protein FLX-like 1 OS=Arabidopsis thaliana GN=FLXL1 PE=1 SV=1	hypothetical protein; K13207 CUG-BP- and ETR3-like factor (A)	NA
Asa4G03174.1	PREDICTED: protein FLX-like 3 [Musa acuminata subsp. malaccensis]	NA	NA	NA
Asa4G03220.1	PREDICTED: protein FLX-like 3 [Phoenix dactylifera]	Protein FLX-like 3 OS=Arabidopsis thaliana GN=FLXL3 PE=1 SV=1	NA	NA
Asa4G03313.1	PREDICTED: protein FLX-like 3 [Elaeis guineensis]	Protein FLX-like 3 OS=Arabidopsis thaliana GN=FLXL3 PE=1 SV=1	hypothetical protein; K13207 CUG-BP- and ETR3-like factor (A)	NA
Asa4G05956.1	PREDICTED: protein FLX-like 3 [Musa acuminata subsp. malaccensis]	Protein FLX-like 3 OS=Arabidopsis thaliana GN=FLXL3 PE=1 SV=1	NA	NA
Asa5G05526.1	PREDICTED: protein FLX-like 3 [Elaeis guineensis]	Protein FLX-like 2 OS=Arabidopsis thaliana GN=FLXL2 PE=1 SV=1	putative ABC transporter C family member 15; K05665 ATP-binding cassette, subfamily C (CFTR/MRP), member 1 (A)	NULL NULL NULL NULL
Asa5G05796.1	PREDICTED: protein FLX-like 1 [Nelumbo nucifera]	Protein FLX-like 1 OS=Arabidopsis thaliana GN=FLXL1 PE=1 SV=1	NA	NA
Asa6G07053.1	PREDICTED: protein FLX-like 3 isoform X2 [Vitis vinifera]	Protein FLX-like 3 OS=Arabidopsis thaliana GN=FLXL3 PE=1 SV=1	hypothetical protein; K13207 CUG-BP- and ETR3-like factor (A)	NA
Asa7G04026.1	PREDICTED: protein FLX-like 4 [Phoenix dactylifera]	Protein FLX-like 2 OS=Arabidopsis thaliana GN=FLXL2 PE=1 SV=1	hypothetical protein; K13207 CUG-BP- and ETR3-like factor (A)	NA
Asa7G07087.1	PREDICTED: protein FLC EXPRESSOR [Pyrus x bretschneideri]	Protein FLX-like 1 OS=Arabidopsis thaliana GN=FLXL1 PE=1 SV=1	hypothetical protein; K13207 CUG-BP- and ETR3-like factor (A)	NA
Asa8G01594.1	PREDICTED: protein FLC EXPRESSOR [Pyrus x bretschneideri]	NA	NA	NA
MAF1 (MADS AFFECTING FLOWERING1)
Asa3G01998.1	stress-induced protein 6 [Capsicum annuum]	MFP1 attachment factor 1 OS=Solanum lycopersicum GN=MAF1 PE=1 SV=1	RAN GTPase-activating protein 2; K14319 Ran GTPase-activating protein 1 (A)	IPR025265 WPP domain
Asa5G04873.1	MFP1 attachment factor 1 family protein [Populus trichocarpa]	MFP1 attachment factor 1 OS=Solanum lycopersicum GN=MAF1 PE=1 SV=1	NA	IPR025265 WPP domain
Asa6G05419.1	PREDICTED: repressor of RNA polymerase III transcription MAF1 homolog [Elaeis guineensis]	Repressor of RNA polymerase III transcription MAF1 homolog OS=Bos taurus GN=MAF1 PE=2 SV=1	NA	IPR015257 Maf1 regulator IPR015257 Maf1 regulator
PIE1 (PHOTOPERIOD-INDEPENDENT EARLY FLOWERING1)
Asa4G02378.1	PREDICTED: protein PHOTOPERIOD-INDEPENDENT EARLY FLOWERING 1 isoform X1 [Musa acuminata subsp. malaccensis]	Protein PHOTOPERIOD-INDEPENDENT EARLY FLOWERING 1 OS=Arabidopsis thaliana GN=PIE1 PE=1 SV=1	protein PHOTOPERIOD-INDEPENDENT EARLY FLOWERING 1 isoform X1; K11320 E1A-binding protein p400 [EC:3.6.4.-] (A)	IPR014001 Helicase, superfamily 1/2, ATP-binding domain IPR001650 Helicase, C-terminal IPR014012 Helicase/SANT-associated, DNA binding NULL NULL NULL NULL IPR000330 SNF2-related IPR001650 Helicase, C-terminal IPR014012 Helicase/SANT-associated, DNA binding IPR013999 HAS subgroup IPR014001 Helicase, superfamily 1/2, ATP-binding domain IPR001650 Helicase, C-terminal
FRIGIDA
Asa0G02111.1	PREDICTED: protein FRIGIDA [Musa acuminata subsp. malaccensis]	Protein FRIGIDA OS=Arabidopsis thaliana GN=FRI PE=1 SV=1	5'-3' exoribonuclease 4-like; K12619 5'-3' exoribonuclease 2 [EC:3.1.13.-] (A)	IPR012474 Frigida-like
Asa0G03859.1	PREDICTED: protein FRIGIDA [Musa acuminata subsp. malaccensis]	Protein FRIGIDA OS=Arabidopsis thaliana GN=FRI PE=1 SV=1	NA	IPR012474 Frigida-like
Asa0G04444.1	PREDICTED: FRIGIDA-like protein 4a [Elaeis guineensis]	NA	NA	NA
Asa0G04445.1	PREDICTED: FRIGIDA-like protein 4a [Phoenix dactylifera]	NA	NA	NA
Asa0G05241.1	chitin elicitor receptor kinase 1 [Chrysanthemum boreale]	Chitin elicitor receptor kinase 1 OS=Oryza sativa subsp. japonica GN=CERK1 PE=1 SV=1	chitin elicitor receptor kinase 1-like; K13429 chitin elicitor receptor kinase 1 (A)	IPR000719 Protein kinase domain NULL NULL NULL NULL IPR002290 Serine/threonine- / dual specificity protein kinase, catalytic domain IPR020635 Tyrosine-protein kinase, catalytic domain IPR000719 Protein kinase domain IPR012474 Frigida-like
Asa0G05252.1	PREDICTED: FRIGIDA-like protein 4b [Musa acuminata subsp. malaccensis]	FRIGIDA-like protein 4b OS=Arabidopsis thaliana GN=FRL4B PE=1 SV=1	NA	IPR012474 Frigida-like
Asa1G04128.1	PREDICTED: truncated FRIGIDA-like protein 1 [Elaeis guineensis]	FRIGIDA-like protein 2 OS=Arabidopsis thaliana GN=FRL2 PE=3 SV=1	golgin subfamily A member 4-like; K10352 myosin heavy chain (A)	NULL NULL NULL NULL IPR012474 Frigida-like
Asa2G05168.1	PREDICTED: protein FRIGIDA-ESSENTIAL 1 isoform X1 [Erythranthe guttatus]	Zinc finger CCCH domain-containing protein 36 OS=Oryza sativa subsp. japonica GN=Os05g0497500 PE=3 SV=1	NA	IPR000571 Zinc finger, CCCH-type IPR000571 Zinc finger, CCCH-type IPR000571 Zinc finger, CCCH-type
Asa2G05439.1	PREDICTED: FRIGIDA-like protein 3 isoform X1 [Musa acuminata subsp. malaccensis]	FRIGIDA-like protein 3 OS=Arabidopsis thaliana GN=FRL3 PE=1 SV=1	golgin subfamily A member 4-like; K10352 myosin heavy chain (A)	IPR012474 Frigida-like NULL NULL
Asa2G06629.1	PREDICTED: FRIGIDA-like protein 4a [Jatropha curcas]	NA	NA	IPR012474 Frigida-like
Asa4G02326.1	PREDICTED: K(+) efflux antiporter 6-like [Malus domestica]	K(+) efflux antiporter 6 OS=Arabidopsis thaliana GN=KEA6 PE=2 SV=1	NA	NULL NULL IPR006153 Cation/H+ exchanger IPR012474 Frigida-like
Asa4G02327.1	PREDICTED: FRIGIDA-like protein 4a [Phoenix dactylifera]	NA	NA	NA
Asa4G06149.1	PREDICTED: FRIGIDA-like protein 3 [Elaeis guineensis]	FRIGIDA-like protein 3 OS=Arabidopsis thaliana GN=FRL3 PE=1 SV=1	5'-3' exoribonuclease 4-like; K12619 5'-3' exoribonuclease 2 [EC:3.1.13.-] (A)	NULL NULL IPR012474 Frigida-like
Asa4G06150.1	PREDICTED: FRIGIDA-like protein 3 [Elaeis guineensis]	FRIGIDA-like protein 3 OS=Arabidopsis thaliana GN=FRL3 PE=1 SV=1	5'-3' exoribonuclease 4-like; K12619 5'-3' exoribonuclease 2 [EC:3.1.13.-] (A)	NULL NULL NULL NULL IPR012474 Frigida-like
Asa4G06342.1	PREDICTED: FRIGIDA-like protein 4b [Musa acuminata subsp. malaccensis]	FRIGIDA-like protein 4b OS=Arabidopsis thaliana GN=FRL4B PE=1 SV=1	NA	NA
Asa5G03003.1	PREDICTED: FRIGIDA-like protein 4b [Musa acuminata subsp. malaccensis]	FRIGIDA-like protein 4b OS=Arabidopsis thaliana GN=FRL4B PE=1 SV=1	NA	IPR012474 Frigida-like
Asa5G05541.1	PREDICTED: FRIGIDA-like protein 4a [Phoenix dactylifera]	FRIGIDA-like protein 4b OS=Arabidopsis thaliana GN=FRL4B PE=1 SV=1	NA	NA
Asa6G00708.1	PREDICTED: FRIGIDA-like protein 4a [Phoenix dactylifera]	FRIGIDA-like protein 4b OS=Arabidopsis thaliana GN=FRL4B PE=1 SV=1	NA	IPR012474 Frigida-like
Asa6G01022.1	conserved hypothetical protein [Ricinus communis]	NA	NA	IPR012474 Frigida-like
Asa6G02076.1	PREDICTED: FRIGIDA-like protein 4b [Musa acuminata subsp. malaccensis]	FRIGIDA-like protein 4b OS=Arabidopsis thaliana GN=FRL4B PE=1 SV=1	NA	IPR012474 Frigida-like
Asa6G06105.1	PREDICTED: FRIGIDA-like protein 4b isoform X1 [Elaeis guineensis]	FRIGIDA-like protein 4a OS=Arabidopsis thaliana GN=FRL4A PE=2 SV=1	5'-3' exoribonuclease 4-like; K12619 5'-3' exoribonuclease 2 [EC:3.1.13.-] (A)	IPR012474 Frigida-like
Asa6G06653.1	PREDICTED: FRIGIDA-like protein 4b [Musa acuminata subsp. malaccensis]	FRIGIDA-like protein 4b OS=Arabidopsis thaliana GN=FRL4B PE=1 SV=1	NA	IPR012474 Frigida-like
Asa7G00401.1	PREDICTED: FRIGIDA-like protein 4a [Elaeis guineensis]	FRIGIDA-like protein 4a OS=Arabidopsis thaliana GN=FRL4A PE=2 SV=1	NA	NA
Asa7G04043.1	PREDICTED: FRIGIDA-like protein 4b isoform X1 [Elaeis guineensis]	FRIGIDA-like protein 4a OS=Arabidopsis thaliana GN=FRL4A PE=2 SV=1	5'-3' exoribonuclease 4-like; K12619 5'-3' exoribonuclease 2 [EC:3.1.13.-] (A)	IPR012474 Frigida-like NULL NULL
Asa7G04571.1	PREDICTED: FRIGIDA-like protein 4b [Musa acuminata subsp. malaccensis]	FRIGIDA-like protein 4b OS=Arabidopsis thaliana GN=FRL4B PE=1 SV=1	12-oxophytodienoate reductase 1-like; K05894 12-oxophytodienoic acid reductase [EC:1.3.1.42] (A)	IPR012474 Frigida-like IPR001155 NADH:flavin oxidoreductase/NADH oxidase, N-terminal NULL NULL NULL NULL
Asa7G05899.1	PREDICTED: FRIGIDA-like protein 4a [Elaeis guineensis]	FRIGIDA-like protein 4a OS=Arabidopsis thaliana GN=FRL4A PE=2 SV=1	5'-3' exoribonuclease 4-like; K12619 5'-3' exoribonuclease 2 [EC:3.1.13.-] (A)	NULL NULL NULL NULL IPR012474 Frigida-like
Asa7G05905.1	chitin elicitor receptor kinase 1 [Chrysanthemum boreale]	Chitin elicitor receptor kinase 1 OS=Arabidopsis thaliana GN=CERK1 PE=1 SV=1	chitin elicitor receptor kinase 1-like; K13429 chitin elicitor receptor kinase 1 (A)	NULL NULL NULL NULL IPR000719 Protein kinase domain IPR020635 Tyrosine-protein kinase, catalytic domain IPR000719 Protein kinase domain IPR012474 Frigida-like
Asa8G06068.1	PREDICTED: FRIGIDA-like protein 4a [Phoenix dactylifera]	FRIGIDA-like protein 4a OS=Arabidopsis thaliana GN=FRL4A PE=2 SV=1	NA	IPR012474 Frigida-like
Asa8G06090.1	PREDICTED: FRIGIDA-like protein 4b isoform X1 [Elaeis guineensis]	FRIGIDA-like protein 4a OS=Arabidopsis thaliana GN=FRL4A PE=2 SV=1	5'-3' exoribonuclease 4-like; K12619 5'-3' exoribonuclease 2 [EC:3.1.13.-] (A)	IPR012474 Frigida-like NULL NULL NULL NULL
Asa8G06102.1	PREDICTED: FRIGIDA-like protein 4a [Phoenix dactylifera]	NA	NA	NA
protein UPSTREAM OF FLC
Asa1G01811.1	PREDICTED: protein UPSTREAM OF FLC [Vitis vinifera]	Protein UPSTREAM OF FLC OS=Arabidopsis thaliana GN=UFC PE=2 SV=1	NA	IPR010369 Protein of unknown function DUF966 NULL NULL
Asa2G01153.1	PREDICTED: protein UPSTREAM OF FLC [Vitis vinifera]	Protein UPSTREAM OF FLC OS=Arabidopsis thaliana GN=UFC PE=2 SV=1	NA	IPR010369 Protein of unknown function DUF966 IPR010369 Protein of unknown function DUF966 NULL NULL
Asa2G03095.1	PREDICTED: protein UPSTREAM OF FLC isoform X2 [Phoenix dactylifera]	Protein UPSTREAM OF FLC OS=Arabidopsis thaliana GN=UFC PE=2 SV=1	NA	IPR010369 Protein of unknown function DUF966 NULL NULL NULL NULL
Asa2G03096.1	PREDICTED: protein UPSTREAM OF FLC [Nelumbo nucifera]	Protein UPSTREAM OF FLC OS=Arabidopsis thaliana GN=UFC PE=2 SV=1	NA	IPR010369 Protein of unknown function DUF966 NULL NULL NULL NULL
Asa2G04587.1	PREDICTED: protein UPSTREAM OF FLC isoform X3 [Phoenix dactylifera]	NA	NA	IPR010369 Protein of unknown function DUF966
Asa3G01270.1	PREDICTED: protein UPSTREAM OF FLC-like [Elaeis guineensis]	Protein UPSTREAM OF FLC OS=Arabidopsis thaliana GN=UFC PE=2 SV=1	NA	IPR010369 Protein of unknown function DUF966 NULL NULL NULL NULL
Asa3G01272.1	PREDICTED: protein UPSTREAM OF FLC-like [Elaeis guineensis]	Protein UPSTREAM OF FLC OS=Arabidopsis thaliana GN=UFC PE=2 SV=1	NA	IPR010369 Protein of unknown function DUF966 NULL NULL NULL NULL
Asa3G01273.1	PREDICTED: protein UPSTREAM OF FLC-like [Elaeis guineensis]	Protein UPSTREAM OF FLC OS=Arabidopsis thaliana GN=UFC PE=2 SV=1	NA	IPR010369 Protein of unknown function DUF966 NULL NULL NULL NULL
Asa5G02710.1	PREDICTED: protein UPSTREAM OF FLC-like [Elaeis guineensis]	Protein UPSTREAM OF FLC OS=Arabidopsis thaliana GN=UFC PE=2 SV=1	NA	IPR010369 Protein of unknown function DUF966 IPR010369 Protein of unknown function DUF966 NULL NULL NULL NULL
Asa6G00223.1	conserved hypothetical protein [Ricinus communis]	Protein UPSTREAM OF FLC OS=Arabidopsis thaliana GN=UFC PE=2 SV=1	NA	IPR010369 Protein of unknown function DUF966 NULL NULL
Asa6G02411.1	hypothetical protein MIMGU_mgv1a010598mg [Erythranthe guttata]	Protein UPSTREAM OF FLC OS=Arabidopsis thaliana GN=UFC PE=2 SV=1	NA	IPR010369 Protein of unknown function DUF966
Asa6G02495.1	PREDICTED: protein UPSTREAM OF FLC-like [Camelina sativa]	Protein UPSTREAM OF FLC OS=Arabidopsis thaliana GN=UFC PE=2 SV=1	NA	IPR010369 Protein of unknown function DUF966 NULL NULL
Asa6G02496.1	PREDICTED: protein UPSTREAM OF FLC-like [Elaeis guineensis]	NA	NA	IPR010369 Protein of unknown function DUF966
Asa6G02497.1	PREDICTED: protein UPSTREAM OF FLC-like [Elaeis guineensis]	NA	NA	IPR010369 Protein of unknown function DUF966
Asa6G02498.1	PREDICTED: protein UPSTREAM OF FLC isoform X2 [Gossypium raimondii]	Protein UPSTREAM OF FLC OS=Arabidopsis thaliana GN=UFC PE=2 SV=1	NA	IPR010369 Protein of unknown function DUF966 NULL NULL
Asa6G03268.1	PREDICTED: protein UPSTREAM OF FLC-like [Elaeis guineensis]	Protein UPSTREAM OF FLC OS=Arabidopsis thaliana GN=UFC PE=2 SV=1	NA	IPR010369 Protein of unknown function DUF966 NULL NULL
Asa7G00828.1	PREDICTED: protein UPSTREAM OF FLC-like [Elaeis guineensis]	Protein UPSTREAM OF FLC OS=Arabidopsis thaliana GN=UFC PE=2 SV=1	NA	IPR010369 Protein of unknown function DUF966 IPR010369 Protein of unknown function DUF966 NULL NULL NULL NULL
Asa7G02038.1	PREDICTED: protein UPSTREAM OF FLC isoform X3 [Phoenix dactylifera]	Protein UPSTREAM OF FLC OS=Arabidopsis thaliana GN=UFC PE=2 SV=1	NA	NULL NULL IPR010369 Protein of unknown function DUF966
VERNALIZATION-RELATED GENES
VERNALIZATION INSENSITIVE 3 (VIN3)
Asa2G05058.1	PREDICTED: protein VERNALIZATION INSENSITIVE 3-like [Musa acuminata subsp. malaccensis]	VIN3-like protein 2 OS=Arabidopsis thaliana GN=VIL2 PE=1 SV=1	NA	NULL NULL NULL NULL
Asa2G05059.1	PREDICTED: protein VERNALIZATION INSENSITIVE 3-like isoform X1 [Musa acuminata subsp. malaccensis]	VIN3-like protein 2 OS=Arabidopsis thaliana GN=VIL2 PE=1 SV=1	NA	NULL NULL NULL NULL
Asa2G05064.1	Os02g0152500 [Oryza sativa Japonica Group]	Protein VERNALIZATION INSENSITIVE 3 OS=Arabidopsis thaliana GN=VIN3 PE=1 SV=2	NA	NULL NULL NULL NULL
Asa3G03399.1	PREDICTED: VIN3-like protein 2 isoform X1 [Elaeis guineensis]	VIN3-like protein 2 OS=Arabidopsis thaliana GN=VIL2 PE=1 SV=1	NA	IPR003961 Fibronectin, type III IPR003961 Fibronectin, type III IPR003961 Fibronectin, type III NULL NULL NULL NULL
Asa4G00213.1	PREDICTED: uncharacterized protein LOC105053359 [Elaeis guineensis]	Protein VERNALIZATION INSENSITIVE 3 OS=Arabidopsis thaliana GN=VIN3 PE=1 SV=2	NA	NULL NULL
Asa4G00221.1	PREDICTED: uncharacterized protein LOC105053359 [Elaeis guineensis]	Protein VERNALIZATION INSENSITIVE 3 OS=Arabidopsis thaliana GN=VIN3 PE=1 SV=2	NA	NULL NULL
Asa5G01852.1	PREDICTED: VIN3-like protein 1 isoform X2 [Elaeis guineensis]	VIN3-like protein 1 OS=Arabidopsis thaliana GN=VIL1 PE=1 SV=1	NA	IPR003961 Fibronectin, type III NULL NULL NULL NULL IPR003961 Fibronectin, type III
Asa6G03585.1	PREDICTED: VIN3-like protein 1 isoform X3 [Elaeis guineensis]	VIN3-like protein 1 OS=Arabidopsis thaliana GN=VIL1 PE=1 SV=1	NA	NULL NULL NULL NULL
VRN1
Asa0G01530.1	hypothetical protein PHAVU_007G019600g [Phaseolus vulgaris]	B3 domain-containing transcription factor VRN1 OS=Arabidopsis thaliana GN=VRN1 PE=1 SV=1	NA	IPR003340 B3 DNA binding domain IPR003340 B3 DNA binding domain
PHOTOPERIOD-RELATED GENES
SUPPRESSOR OF PhyA
Asa2G00001.1	PREDICTED: protein SPA1-RELATED 3-like isoform X2 [Phoenix dactylifera]	Protein SUPPRESSOR OF PHYA-105 1 OS=Arabidopsis thaliana GN=SPA1 PE=1 SV=1	protein SPA1-RELATED 3-like; K16240 protein suppressor of PHYA-105 1 (A)	NULL NULL NULL NULL IPR001680 WD40 repeat IPR001680 WD40 repeat IPR017986 WD40-repeat-containing domain IPR001680 WD40 repeat IPR001680 WD40 repeat IPR001680 WD40 repeat
Asa2G00002.1	PREDICTED: protein SPA1-RELATED 2-like isoform X2 [Nelumbo nucifera]	Protein SUPPRESSOR OF PHYA-105 1 OS=Arabidopsis thaliana GN=SPA1 PE=1 SV=1	protein SPA1-RELATED 4; K16240 protein suppressor of PHYA-105 1 (A)	NULL NULL NULL NULL IPR001680 WD40 repeat IPR001680 WD40 repeat IPR017986 WD40-repeat-containing domain IPR001680 WD40 repeat IPR001680 WD40 repeat IPR001680 WD40 repeat
Asa2G01032.1	PREDICTED: protein SPA1-RELATED 3-like isoform X2 [Phoenix dactylifera]	Protein SUPPRESSOR OF PHYA-105 1 OS=Arabidopsis thaliana GN=SPA1 PE=1 SV=1	protein SPA1-RELATED 3-like; K16240 protein suppressor of PHYA-105 1 (A)	IPR001680 WD40 repeat IPR001680 WD40 repeat IPR001680 WD40 repeat NULL NULL NULL NULL IPR001680 WD40 repeat IPR017986 WD40-repeat-containing domain IPR001680 WD40 repeat
Asa2G01033.1	hypothetical protein VITISV_039399 [Vitis vinifera]	Protein SUPPRESSOR OF PHYA-105 1 OS=Arabidopsis thaliana GN=SPA1 PE=1 SV=1	protein SPA1-RELATED 4; K16240 protein suppressor of PHYA-105 1 (A)	IPR001680 WD40 repeat IPR001680 WD40 repeat IPR001680 WD40 repeat NULL NULL NULL NULL IPR001680 WD40 repeat IPR017986 WD40-repeat-containing domain IPR001680 WD40 repeat
Asa6G01781.1	PREDICTED: protein SPA1-RELATED 4 [Amborella trichopoda]	Protein SUPPRESSOR OF PHYA-105 1 OS=Arabidopsis thaliana GN=SPA1 PE=1 SV=1	protein SPA1-RELATED 4; K16240 protein suppressor of PHYA-105 1 (A)	NULL NULL NULL NULL IPR001680 WD40 repeat IPR017986 WD40-repeat-containing domain IPR001680 WD40 repeat IPR001680 WD40 repeat IPR001680 WD40 repeat
Asa6G01782.1	PREDICTED: protein SPA1-RELATED 4-like [Elaeis guineensis]	Protein SUPPRESSOR OF PHYA-105 1 OS=Arabidopsis thaliana GN=SPA1 PE=1 SV=1	protein SPA1-RELATED 4-like; K16240 protein suppressor of PHYA-105 1 (A)	NULL NULL NULL NULL IPR017986 WD40-repeat-containing domain IPR001680 WD40 repeat IPR001680 WD40 repeat IPR001680 WD40 repeat IPR001680 WD40 repeat
Asa6G05427.1	PREDICTED: protein SPA1-RELATED 3-like isoform X2 [Phoenix dactylifera]	Protein SUPPRESSOR OF PHYA-105 1 OS=Arabidopsis thaliana GN=SPA1 PE=1 SV=1	protein SPA1-RELATED 3-like; K16240 protein suppressor of PHYA-105 1 (A)	IPR001680 WD40 repeat IPR001680 WD40 repeat IPR001680 WD40 repeat IPR001680 WD40 repeat IPR001680 WD40 repeat IPR001680 WD40 repeat IPR001680 WD40 repeat IPR000719 Protein kinase domain IPR001680 WD40 repeat IPR001680 WD40 repeat IPR017986 WD40-repeat-containing domain IPR001680 WD40 repeat IPR001680 WD40 repeat IPR001680 WD40 repeat IPR020472 G-protein beta WD-40 repeat IPR020472 G-protein beta …
Asa7G00625.1	PREDICTED: protein SPA1-RELATED 4-like isoform X1 [Phoenix dactylifera]	Protein SUPPRESSOR OF PHYA-105 1 OS=Arabidopsis thaliana GN=SPA1 PE=1 SV=1	protein SPA1-RELATED 4-like; K16240 protein suppressor of PHYA-105 1 (A)	IPR001680 WD40 repeat IPR001680 WD40 repeat IPR001680 WD40 repeat IPR001680 WD40 repeat IPR001680 WD40 repeat IPR017986 WD40-repeat-containing domain IPR020472 G-protein beta WD-40 repeat IPR020472 G-protein beta WD-40 repeat IPR020472 G-protein beta WD-40 repeat NULL NULL NULL NULL IPR001680 WD40 repeat IPR001680 WD40 repeat IPR001680 WD40 repeat IPR001680 WD40 repeat IPR001680 WD40 repeat IPR00…
Asa8G01721.1	hypothetical protein VITISV_039399 [Vitis vinifera]	Protein SUPPRESSOR OF PHYA-105 1 OS=Arabidopsis thaliana GN=SPA1 PE=1 SV=1	protein SPA1-RELATED 4; K16240 protein suppressor of PHYA-105 1 (A)	IPR001680 WD40 repeat IPR017986 WD40-repeat-containing domain IPR001680 WD40 repeat IPR001680 WD40 repeat IPR001680 WD40 repeat IPR001680 WD40 repeat NULL NULL NULL NULL
Asa8G01722.1	PREDICTED: protein SPA1-RELATED 3-like isoform X2 [Phoenix dactylifera]	Protein SUPPRESSOR OF PHYA-105 1 OS=Arabidopsis thaliana GN=SPA1 PE=1 SV=1	protein SPA1-RELATED 3-like; K16240 protein suppressor of PHYA-105 1 (A)	IPR001680 WD40 repeat IPR017986 WD40-repeat-containing domain IPR001680 WD40 repeat IPR001680 WD40 repeat IPR001680 WD40 repeat IPR024462 Beta-glucosidase, GBA2 type, N-terminal IPR001680 WD40 repeat NULL NULL NULL NULL
SUPPRESSOR OF PhyB
Asa2G00847.1	PREDICTED: cytochrome P450 CYP749A22-like [Sesamum indicum]	Cytochrome P450 CYP749A22 OS=Panax ginseng PE=2 SV=1	POPTRDRAFT_81350; hypothetical protein; K15639 PHYB activation tagged suppressor 1 [EC:1.14.-.-] (A)	IPR002401 Cytochrome P450, E-class, group I IPR002401 Cytochrome P450, E-class, group I IPR002401 Cytochrome P450, E-class, group I IPR002401 Cytochrome P450, E-class, group I IPR001128 Cytochrome P450 IPR001128 Cytochrome P450 IPR001128 Cytochrome P450 IPR001128 Cytochrome P450 IPR001128 Cytochrome P450 IPR001128 Cytochrome P450 NULL NULL
Asa3G01728.1	PREDICTED: cytochrome P450 CYP749A22-like [Pyrus x bretschneideri]	Cytochrome P450 72A14 OS=Arabidopsis thaliana GN=CYP72A14 PE=2 SV=1	hypothetical protein; K15639 PHYB activation tagged suppressor 1 [EC:1.14.-.-] (A)	IPR001128 Cytochrome P450 IPR002401 Cytochrome P450, E-class, group I IPR002401 Cytochrome P450, E-class, group I
Asa3G02122.1	PREDICTED: cytochrome P450 734A6-like [Elaeis guineensis]	Secologanin synthase OS=Catharanthus roseus GN=CYP72A1 PE=2 SV=1	cytochrome P450 734A1-like; K15639 PHYB activation tagged suppressor 1 [EC:1.14.-.-] (A)	IPR001128 Cytochrome P450
Asa3G04283.1	PREDICTED: cytochrome P450 734A6-like [Musa acuminata subsp. malaccensis]	Cytochrome P450 CYP749A22 OS=Panax ginseng PE=2 SV=1	cytochrome P450 CYP749A22-like; K15639 PHYB activation tagged suppressor 1 [EC:1.14.-.-] (A)	IPR001128 Cytochrome P450
Asa3G04595.1	PREDICTED: cytochrome P450 734A6-like [Setaria italica]	Cytochrome P450 72A15 OS=Arabidopsis thaliana GN=CYP72A15 PE=2 SV=1	cytochrome P450 734A1-like; K15639 PHYB activation tagged suppressor 1 [EC:1.14.-.-] (A)	IPR001128 Cytochrome P450 NULL NULL
Asa3G04596.1	PREDICTED: cytochrome P450 734A6-like [Musa acuminata subsp. malaccensis]	Cytochrome P450 734A1 OS=Arabidopsis thaliana GN=CYP734A1 PE=2 SV=1	cytochrome P450 734A1; K15639 PHYB activation tagged suppressor 1 [EC:1.14.-.-] (A)	IPR001128 Cytochrome P450 NULL NULL NULL NULL
Asa3G04604.1	PREDICTED: cytochrome P450 734A6-like [Elaeis guineensis]	Cytochrome P450 734A1 OS=Arabidopsis thaliana GN=CYP734A1 PE=2 SV=1	cytochrome P450 734A1; K15639 PHYB activation tagged suppressor 1 [EC:1.14.-.-] (A)	IPR002401 Cytochrome P450, E-class, group I IPR002401 Cytochrome P450, E-class, group I IPR002401 Cytochrome P450, E-class, group I IPR002401 Cytochrome P450, E-class, group I IPR001128 Cytochrome P450 NULL NULL
Asa3G04810.1	PREDICTED: cytochrome P450 734A6-like [Elaeis guineensis]	Cytochrome P450 734A6 OS=Oryza sativa subsp. japonica GN=CYP734A6 PE=2 SV=1	cytochrome P450 734A1-like; K15639 PHYB activation tagged suppressor 1 [EC:1.14.-.-] (A)	IPR001128 Cytochrome P450 NULL NULL IPR002401 Cytochrome P450, E-class, group I IPR002401 Cytochrome P450, E-class, group I IPR002401 Cytochrome P450, E-class, group I IPR002401 Cytochrome P450, E-class, group I IPR002401 Cytochrome P450, E-class, group I IPR002401 Cytochrome P450, E-class, group I IPR001128 Cytochrome P450 IPR001128 Cytochrome P450 IPR001128 Cytochrome P450 IPR001128 Cytochrome …
Asa4G06372.1	PREDICTED: cytochrome P450 734A6 [Elaeis guineensis]	Cytochrome P450 734A6 OS=Oryza sativa subsp. japonica GN=CYP734A6 PE=2 SV=1	cytochrome P450 734A6; K15639 PHYB activation tagged suppressor 1 [EC:1.14.-.-] (A)	IPR002401 Cytochrome P450, E-class, group I IPR002401 Cytochrome P450, E-class, group I IPR002401 Cytochrome P450, E-class, group I IPR002401 Cytochrome P450, E-class, group I IPR002401 Cytochrome P450, E-class, group I IPR002401 Cytochrome P450, E-class, group I IPR002401 Cytochrome P450, E-class, group I IPR002401 Cytochrome P450, E-class, group I IPR001128 Cytochrome P450 IPR001128 Cytochrome …
Asa4G06375.1	PREDICTED: cytochrome P450 734A6-like [Musa acuminata subsp. malaccensis]	Cytochrome P450 734A6 OS=Oryza sativa subsp. japonica GN=CYP734A6 PE=2 SV=1	cytochrome P450 734A6-like; K15639 PHYB activation tagged suppressor 1 [EC:1.14.-.-] (A)	IPR001128 Cytochrome P450 IPR002401 Cytochrome P450, E-class, group I IPR002401 Cytochrome P450, E-class, group I IPR002401 Cytochrome P450, E-class, group I IPR002401 Cytochrome P450, E-class, group I IPR002401 Cytochrome P450, E-class, group I IPR002401 Cytochrome P450, E-class, group I IPR001128 Cytochrome P450 IPR001128 Cytochrome P450 IPR001128 Cytochrome P450 IPR001128 Cytochrome P450 NULL …
Asa5G00041.1	NA	Cytochrome P450 734A2 OS=Oryza sativa subsp. japonica GN=CYP734A2 PE=2 SV=1	GRMZM2G045319; cytochrome P450 734A2-like; K15639 PHYB activation tagged suppressor 1 [EC:1.14.-.-] (A)	NA
Asa6G01594.1	unnamed protein product [Triticum aestivum]	Cytochrome P450 734A6 OS=Oryza sativa subsp. japonica GN=CYP734A6 PE=2 SV=1	cytochrome P450 734A6-like; K15639 PHYB activation tagged suppressor 1 [EC:1.14.-.-] (A)	NULL NULL IPR002401 Cytochrome P450, E-class, group I IPR002401 Cytochrome P450, E-class, group I IPR002401 Cytochrome P450, E-class, group I IPR002401 Cytochrome P450, E-class, group I IPR002401 Cytochrome P450, E-class, group I IPR002401 Cytochrome P450, E-class, group I IPR001128 Cytochrome P450 IPR001128 Cytochrome P450 IPR001128 Cytochrome P450 IPR001128 Cytochrome P450 IPR001128 Cytochrome …
Asa6G03227.1	Cytochrome P450 [Theobroma cacao]	Cytochrome P450 CYP749A22 OS=Panax ginseng PE=2 SV=1	Cytochrome P450; K15639 PHYB activation tagged suppressor 1 [EC:1.14.-.-] (A)	NULL NULL IPR001128 Cytochrome P450
Asa6G03228.1	PREDICTED: cytochrome P450 CYP749A22-like [Fragaria vesca subsp. vesca]	Cytochrome P450 72A14 OS=Arabidopsis thaliana GN=CYP72A14 PE=2 SV=1	cytochrome P450 CYP749A22-like; K15639 PHYB activation tagged suppressor 1 [EC:1.14.-.-] (A)	IPR002403 Cytochrome P450, E-class, group IV IPR002403 Cytochrome P450, E-class, group IV IPR002403 Cytochrome P450, E-class, group IV IPR001128 Cytochrome P450 IPR001128 Cytochrome P450 IPR001128 Cytochrome P450 NULL NULL IPR001128 Cytochrome P450
Asa6G03230.1	PREDICTED: cytochrome P450 CYP749A22-like [Fragaria vesca subsp. vesca]	Cytochrome P450 72A14 OS=Arabidopsis thaliana GN=CYP72A14 PE=2 SV=1	cytochrome P450 CYP749A22-like; K15639 PHYB activation tagged suppressor 1 [EC:1.14.-.-] (A)	NULL NULL IPR001128 Cytochrome P450 IPR001128 Cytochrome P450 IPR001128 Cytochrome P450 IPR001128 Cytochrome P450 IPR002403 Cytochrome P450, E-class, group IV IPR002403 Cytochrome P450, E-class, group IV IPR002403 Cytochrome P450, E-class, group IV
Asa6G03231.1	Cytochrome P450 [Theobroma cacao]	Cytochrome P450 CYP749A22 OS=Panax ginseng PE=2 SV=1	Cytochrome P450; K15639 PHYB activation tagged suppressor 1 [EC:1.14.-.-] (A)	NULL NULL IPR001128 Cytochrome P450
Asa6G03232.1	hypothetical protein JCGZ_15758 [Jatropha curcas]	Cytochrome P450 CYP749A22 OS=Panax ginseng PE=2 SV=1	cytochrome P450 CYP749A22-like; K15639 PHYB activation tagged suppressor 1 [EC:1.14.-.-] (A)	NULL NULL NULL NULL IPR001128 Cytochrome P450
Asa7G02546.1	PREDICTED: cytochrome P450 734A1-like [Elaeis guineensis]	Cytochrome P450 734A1 OS=Arabidopsis thaliana GN=CYP734A1 PE=2 SV=1	cytochrome P450 734A1-like; K15639 PHYB activation tagged suppressor 1 [EC:1.14.-.-] (A)	IPR001128 Cytochrome P450 IPR002401 Cytochrome P450, E-class, group I IPR002401 Cytochrome P450, E-class, group I IPR002401 Cytochrome P450, E-class, group I IPR002401 Cytochrome P450, E-class, group I IPR002401 Cytochrome P450, E-class, group I IPR002401 Cytochrome P450, E-class, group I IPR001128 Cytochrome P450 IPR001128 Cytochrome P450 IPR001128 Cytochrome P450 IPR001128 Cytochrome P450 NULL …
Asa7G06408.1	PREDICTED: cytochrome P450 734A6-like [Phoenix dactylifera]	Cytochrome P450 734A6 OS=Oryza sativa subsp. japonica GN=CYP734A6 PE=2 SV=1	GRMZM2G138750; putative cytochrome P450 superfamily protein; K15639 PHYB activation tagged suppressor 1 [EC:1.14.-.-] (A)	IPR001128 Cytochrome P450
Asa8G00690.1	PREDICTED: cytochrome P450 734A6-like [Phoenix dactylifera]	11-oxo-beta-amyrin 30-oxidase OS=Glycyrrhiza uralensis GN=CYP72A154 PE=1 SV=1	cytochrome P450 734A1-like; K15639 PHYB activation tagged suppressor 1 [EC:1.14.-.-] (A)	NA
Phytochrome A (PhyA)
Asa2G02082.1	PREDICTED: phytochrome A isoform X2 [Elaeis guineensis]	Phytochrome type A OS=Lathyrus sativus GN=PHYA PE=3 SV=1	phytochrome A; K12120 phytochrome A (A)	IPR016132 Phytochrome chromophore attachment domain IPR005467 Signal transduction histidine kinase, core IPR000014 PAS domain IPR000014 PAS domain IPR013515 Phytochrome, central region IPR013767 PAS fold IPR013767 PAS fold IPR013654 PAS fold-2 IPR003018 GAF domain IPR003594 Histidine kinase-like ATPase, ATP-binding domain IPR003661 Signal transduction histidine kinase, subgroup 1, dimerisation/ph…
Phytochrome B (PhyB)
Asa0G03261.1	phyB1 [Populus tremula]	Phytochrome B1 OS=Solanum lycopersicum GN=PHYB1 PE=2 SV=1	POPTRDRAFT_1091155; hypothetical protein; K12121 phytochrome B (A)	IPR003594 Histidine kinase-like ATPase, ATP-binding domain IPR005467 Signal transduction histidine kinase, core
Asa0G04811.1	PREDICTED: phytochrome B [Phoenix dactylifera]	Phytochrome B OS=Solanum tuberosum GN=PHYB PE=3 SV=2	phytochrome B; K12121 phytochrome B (A)	IPR003018 GAF domain IPR000014 PAS domain IPR000014 PAS domain IPR003661 Signal transduction histidine kinase, subgroup 1, dimerisation/phosphoacceptor domain IPR001294 Phytochrome IPR001294 Phytochrome IPR001294 Phytochrome IPR001294 Phytochrome IPR001294 Phytochrome IPR001294 Phytochrome IPR001294 Phytochrome IPR001294 Phytochrome IPR001294 Phytochrome IPR001294 Phytochrome NULL NULL IPR013515 …
ZEITLUPE (ZTL)
Asa1G03299.1	F-box protein [Allium cepa]	F-box/kelch-repeat protein At1g51550 OS=Arabidopsis thaliana GN=At1g51550 PE=2 SV=1	adagio protein 1-like; K12115 clock-associated PAS protein ZTL (A)	NULL NULL NULL NULL IPR001810 F-box domain NULL NULL NULL NULL NULL NULL NULL NULL NULL NULL
Asa5G04671.1	ZEITLUPE [Allium cepa]	Adagio-like protein 1 OS=Oryza sativa subsp. japonica GN=Os06g0694000 PE=2 SV=1	adagio-like protein 1; K12115 clock-associated PAS protein ZTL (A)	IPR000014 PAS domain NULL NULL NULL NULL NULL NULL NULL NULL NULL NULL IPR011498 Kelch repeat type 2 IPR000014 PAS domain IPR001810 F-box domain
PHYTOCHROME INTERACTING FACTOR 3 (PIF3)
Asa0G02039.1	PREDICTED: putative transcription factor bHLH041 [Elaeis guineensis]	Putative transcription factor bHLH041 OS=Arabidopsis thaliana GN=BHLH41 PE=3 SV=1	transcription factor PIF3-like; K12126 phytochrome-interacting factor 3 (A)	IPR011598 Myc-type, basic helix-loop-helix (bHLH) domain IPR011598 Myc-type, basic helix-loop-helix (bHLH) domain IPR011598 Myc-type, basic helix-loop-helix (bHLH) domain
Asa2G05912.1	PREDICTED: transcription factor SPATULA [Elaeis guineensis]	Transcription factor SPATULA OS=Arabidopsis thaliana GN=SPT PE=1 SV=1	transcription factor PIF3; K12126 phytochrome-interacting factor 3 (A)	IPR011598 Myc-type, basic helix-loop-helix (bHLH) domain IPR011598 Myc-type, basic helix-loop-helix (bHLH) domain IPR024102 Basic helix-loop-helix leucine zipper transcription factor, plant IPR024097 Basic helix-loop-helix leucine zipper transcription factor IPR011598 Myc-type, basic helix-loop-helix (bHLH) domain IPR002695 AICARFT/IMPCHase bienzyme
Asa2G06509.1	PREDICTED: uncharacterized protein LOC105050721 isoform X2 [Elaeis guineensis]	Transcription factor bHLH66 OS=Arabidopsis thaliana GN=BHLH66 PE=2 SV=1	PIF3; hypothetical protein; K12126 phytochrome-interacting factor 3 (A)	IPR011598 Myc-type, basic helix-loop-helix (bHLH) domain NULL NULL NULL NULL IPR011598 Myc-type, basic helix-loop-helix (bHLH) domain IPR011598 Myc-type, basic helix-loop-helix (bHLH) domain
Asa3G00158.1	PREDICTED: transcription factor UNE12-like isoform X3 [Musa acuminata subsp. malaccensis]	Transcription factor UNE12 OS=Arabidopsis thaliana GN=UNE12 PE=2 SV=2	PIF3; hypothetical protein; K12126 phytochrome-interacting factor 3 (A)	NULL NULL NULL NULL IPR011598 Myc-type, basic helix-loop-helix (bHLH) domain IPR011598 Myc-type, basic helix-loop-helix (bHLH) domain IPR011598 Myc-type, basic helix-loop-helix (bHLH) domain
Asa4G01051.1	PREDICTED: transcription factor bHLH78-like [Elaeis guineensis]	Transcription factor bHLH82 OS=Arabidopsis thaliana GN=BHLH82 PE=2 SV=1	PIF3; hypothetical protein; K12126 phytochrome-interacting factor 3 (A)	IPR011598 Myc-type, basic helix-loop-helix (bHLH) domain IPR024102 Basic helix-loop-helix leucine zipper transcription factor, plant IPR024097 Basic helix-loop-helix leucine zipper transcription factor IPR011598 Myc-type, basic helix-loop-helix (bHLH) domain IPR011598 Myc-type, basic helix-loop-helix (bHLH) domain
Asa4G04021.1	PREDICTED: transcription factor SPATULA [Elaeis guineensis]	Transcription factor SPATULA OS=Arabidopsis thaliana GN=SPT PE=1 SV=1	PIF3; hypothetical protein; K12126 phytochrome-interacting factor 3 (A)	IPR011598 Myc-type, basic helix-loop-helix (bHLH) domain IPR011598 Myc-type, basic helix-loop-helix (bHLH) domain IPR000133 ER lumen protein retaining receptor IPR011598 Myc-type, basic helix-loop-helix (bHLH) domain IPR024102 Basic helix-loop-helix leucine zipper transcription factor, plant IPR024097 Basic helix-loop-helix leucine zipper transcription factor
Asa5G00330.1	PREDICTED: transcription factor UNE12 [Vitis vinifera]	Transcription factor bHLH82 OS=Arabidopsis thaliana GN=BHLH82 PE=2 SV=1	PIF3; hypothetical protein; K12126 phytochrome-interacting factor 3 (A)	IPR011598 Myc-type, basic helix-loop-helix (bHLH) domain NULL NULL NULL NULL IPR011598 Myc-type, basic helix-loop-helix (bHLH) domain IPR011598 Myc-type, basic helix-loop-helix (bHLH) domain
Asa5G04631.1	PREDICTED: transcription factor bHLH129-like isoform X1 [Elaeis guineensis]	Transcription factor bHLH128 OS=Arabidopsis thaliana GN=BHLH128 PE=1 SV=1	transcription factor PIF3-like isoform X1; K12126 phytochrome-interacting factor 3 (A)	IPR011598 Myc-type, basic helix-loop-helix (bHLH) domain NULL NULL NULL NULL IPR011598 Myc-type, basic helix-loop-helix (bHLH) domain IPR011598 Myc-type, basic helix-loop-helix (bHLH) domain
Asa6G06459.1	PREDICTED: transcription factor SPATULA [Elaeis guineensis]	Transcription factor SPATULA OS=Arabidopsis thaliana GN=SPT PE=1 SV=1	transcription factor PIF3-like; K12126 phytochrome-interacting factor 3 (A)	IPR011598 Myc-type, basic helix-loop-helix (bHLH) domain IPR024102 Basic helix-loop-helix leucine zipper transcription factor, plant IPR024097 Basic helix-loop-helix leucine zipper transcription factor
Asa7G00403.1	PREDICTED: transcription factor PIF3-like isoform X2 [Musa acuminata subsp. malaccensis]	Transcription factor PIF3 OS=Arabidopsis thaliana GN=PIF3 PE=1 SV=1	transcription factor PIF3-like isoform X1; K12126 phytochrome-interacting factor 3 (A)	IPR011598 Myc-type, basic helix-loop-helix (bHLH) domain IPR011598 Myc-type, basic helix-loop-helix (bHLH) domain IPR011598 Myc-type, basic helix-loop-helix (bHLH) domain NULL NULL NULL NULL
Asa7G01006.1	PREDICTED: transcription factor BIM2 isoform X3 [Phoenix dactylifera]	Transcription factor BIM1 OS=Arabidopsis thaliana GN=BIM1 PE=1 SV=2	transcription factor PIF3-like; K12126 phytochrome-interacting factor 3 (A)	NULL NULL NULL NULL IPR011598 Myc-type, basic helix-loop-helix (bHLH) domain IPR011598 Myc-type, basic helix-loop-helix (bHLH) domain IPR011598 Myc-type, basic helix-loop-helix (bHLH) domain
Asa7G01600.1	PREDICTED: putative transcription factor bHLH041 [Elaeis guineensis]	Putative transcription factor bHLH041 OS=Arabidopsis thaliana GN=BHLH41 PE=3 SV=1	transcription factor PIF3-like; K12126 phytochrome-interacting factor 3 (A)	IPR011598 Myc-type, basic helix-loop-helix (bHLH) domain IPR011598 Myc-type, basic helix-loop-helix (bHLH) domain IPR011598 Myc-type, basic helix-loop-helix (bHLH) domain
Asa7G06649.1	PREDICTED: transcription factor IBH1-like [Musa acuminata subsp. malaccensis]	Transcription factor IBH1 OS=Arabidopsis thaliana GN=IBH1 PE=1 SV=1	Phytochrome interacting factor 3, putative; K12126 phytochrome-interacting factor 3 (A)	NA
Asa8G02994.1	PREDICTED: transcription factor BIM2 isoform X5 [Elaeis guineensis]	Transcription factor BIM2 OS=Arabidopsis thaliana GN=BIM2 PE=1 SV=1	PIF3; hypothetical protein; K12126 phytochrome-interacting factor 3 (A)	IPR011598 Myc-type, basic helix-loop-helix (bHLH) domain IPR011598 Myc-type, basic helix-loop-helix (bHLH) domain IPR011598 Myc-type, basic helix-loop-helix (bHLH) domain NULL NULL NULL NULL
Asa8G03334.1	PREDICTED: transcription factor PIF3-like isoform X1 [Elaeis guineensis]	Transcription factor PIF3 OS=Arabidopsis thaliana GN=PIF3 PE=1 SV=1	transcription factor PIF3-like; K12126 phytochrome-interacting factor 3 (A)	IPR011598 Myc-type, basic helix-loop-helix (bHLH) domain IPR024102 Basic helix-loop-helix leucine zipper transcription factor, plant IPR024097 Basic helix-loop-helix leucine zipper transcription factor IPR011598 Myc-type, basic helix-loop-helix (bHLH) domain IPR011598 Myc-type, basic helix-loop-helix (bHLH) domain
Asa8G03886.1	PREDICTED: transcription factor bHLH147-like [Musa acuminata subsp. malaccensis]	Transcription factor bHLH150 OS=Arabidopsis thaliana GN=BHLH150 PE=1 SV=1	transcription factor PIF3-like; K12126 phytochrome-interacting factor 3 (A)	IPR011598 Myc-type, basic helix-loop-helix (bHLH) domain
PHYTOCHROME INTERACTING FACTOR 4 (PIF4)
Asa0G03798.1	PREDICTED: transcription factor PIF4-like isoform X3 [Phoenix dactylifera]	Transcription factor PIF1 OS=Arabidopsis thaliana GN=PIF1 PE=1 SV=1	transcription factor PIF4-like; K16189 phytochrome-interacting factor 4 (A)	IPR011598 Myc-type, basic helix-loop-helix (bHLH) domain IPR011598 Myc-type, basic helix-loop-helix (bHLH) domain IPR011598 Myc-type, basic helix-loop-helix (bHLH) domain IPR024102 Basic helix-loop-helix leucine zipper transcription factor, plant IPR024097 Basic helix-loop-helix leucine zipper transcription factor
Asa1G02508.1	PREDICTED: transcription factor PIF4-like isoform X2 [Elaeis guineensis]	Transcription factor PIF5 OS=Arabidopsis thaliana GN=PIF5 PE=1 SV=1	transcription factor PIF4-like; K16189 phytochrome-interacting factor 4 (A)	IPR011598 Myc-type, basic helix-loop-helix (bHLH) domain IPR011598 Myc-type, basic helix-loop-helix (bHLH) domain IPR024102 Basic helix-loop-helix leucine zipper transcription factor, plant IPR024097 Basic helix-loop-helix leucine zipper transcription factor IPR011598 Myc-type, basic helix-loop-helix (bHLH) domain
Asa1G02882.1	PREDICTED: transcription factor bHLH30-like [Musa acuminata subsp. malaccensis]	Transcription factor bHLH30 OS=Arabidopsis thaliana GN=BHLH30 PE=1 SV=1	transcription factor PIF4; K16189 phytochrome-interacting factor 4 (A)	IPR011598 Myc-type, basic helix-loop-helix (bHLH) domain IPR011598 Myc-type, basic helix-loop-helix (bHLH) domain NULL NULL IPR011598 Myc-type, basic helix-loop-helix (bHLH) domain
Asa2G00222.1	Transcription factor bHLH30 [Medicago truncatula]	Transcription factor bHLH30 OS=Arabidopsis thaliana GN=BHLH30 PE=1 SV=1	transcription factor PIF4; K16189 phytochrome-interacting factor 4 (A)	IPR011598 Myc-type, basic helix-loop-helix (bHLH) domain IPR011598 Myc-type, basic helix-loop-helix (bHLH) domain NULL NULL IPR011598 Myc-type, basic helix-loop-helix (bHLH) domain
Asa2G05559.1	PREDICTED: transcription factor PIF4-like isoform X3 [Phoenix dactylifera]	Transcription factor PIF1 OS=Arabidopsis thaliana GN=PIF1 PE=1 SV=1	transcription factor PIF4-like; K16189 phytochrome-interacting factor 4 (A)	IPR011598 Myc-type, basic helix-loop-helix (bHLH) domain IPR011598 Myc-type, basic helix-loop-helix (bHLH) domain IPR011598 Myc-type, basic helix-loop-helix (bHLH) domain IPR024102 Basic helix-loop-helix leucine zipper transcription factor, plant IPR024097 Basic helix-loop-helix leucine zipper transcription factor
Asa2G06268.1	PREDICTED: transcription factor PIF4-like isoform X2 [Elaeis guineensis]	Transcription factor PIF5 OS=Arabidopsis thaliana GN=PIF5 PE=1 SV=1	transcription factor PIF4-like; K16189 phytochrome-interacting factor 4 (A)	IPR024102 Basic helix-loop-helix leucine zipper transcription factor, plant IPR024097 Basic helix-loop-helix leucine zipper transcription factor IPR011598 Myc-type, basic helix-loop-helix (bHLH) domain IPR011598 Myc-type, basic helix-loop-helix (bHLH) domain IPR011598 Myc-type, basic helix-loop-helix (bHLH) domain
Asa2G06437.1	PREDICTED: transcription factor bHLH92-like [Elaeis guineensis]	Transcription factor bHLH92 OS=Arabidopsis thaliana GN=BHLH92 PE=2 SV=1	transcription factor PIF4-like; K16189 phytochrome-interacting factor 4 (A)	IPR011598 Myc-type, basic helix-loop-helix (bHLH) domain IPR011598 Myc-type, basic helix-loop-helix (bHLH) domain IPR011598 Myc-type, basic helix-loop-helix (bHLH) domain
Asa7G02139.1	PREDICTED: transcription factor PIF4-like isoform X4 [Phoenix dactylifera]	Transcription factor PIF5 OS=Arabidopsis thaliana GN=PIF5 PE=1 SV=1	transcription factor PIF4-like; K16189 phytochrome-interacting factor 4 (A)	IPR011598 Myc-type, basic helix-loop-helix (bHLH) domain IPR024102 Basic helix-loop-helix leucine zipper transcription factor, plant IPR024097 Basic helix-loop-helix leucine zipper transcription factor IPR011598 Myc-type, basic helix-loop-helix (bHLH) domain IPR011598 Myc-type, basic helix-loop-helix (bHLH) domain
ELF3 (EARLY FLOWERING 3)
Asa3G02374.1	PREDICTED: protein EARLY FLOWERING 3 [Elaeis guineensis]	Protein EARLY FLOWERING 3 OS=Arabidopsis thaliana GN=ELF3 PE=1 SV=1	protein EARLY FLOWERING 3; K12125 protein EARLY FLOWERING 3 (A)	NA
Asa3G02375.1	PREDICTED: protein EARLY FLOWERING 3-like [Elaeis guineensis]	Protein EARLY FLOWERING 3 OS=Arabidopsis thaliana GN=ELF3 PE=1 SV=1	protein EARLY FLOWERING 3-like; K12125 protein EARLY FLOWERING 3 (A)	NA
Asa3G03704.1	PREDICTED: protein EARLY FLOWERING 3 [Cucumis melo]	Protein EARLY FLOWERING 3 OS=Arabidopsis thaliana GN=ELF3 PE=1 SV=1	protein EARLY FLOWERING 3; K12125 protein EARLY FLOWERING 3 (A)	NA
Asa8G02939.1	PREDICTED: protein EARLY FLOWERING 3 [Phoenix dactylifera]	Protein EARLY FLOWERING 3 OS=Arabidopsis thaliana GN=ELF3 PE=1 SV=1	protein EARLY FLOWERING 3; K12125 protein EARLY FLOWERING 3 (A)	NA
EARLY FLOWERING 4 (ELF4)
Asa2G00681.1	Protein ELF4-LIKE 3 [Glycine soja]	Protein ELF4-LIKE 4 OS=Arabidopsis thaliana GN=EFL4 PE=2 SV=1	NA	IPR009741 Protein of unknown function DUF1313
Asa2G00682.1	PREDICTED: protein ELF4-LIKE 4-like [Nelumbo nucifera]	Protein ELF4-LIKE 3 OS=Arabidopsis thaliana GN=EFL3 PE=3 SV=1	NA	IPR009741 Protein of unknown function DUF1313
Asa2G04657.1	PREDICTED: protein ELF4-LIKE 4 [Vitis vinifera]	Protein ELF4-LIKE 3 OS=Arabidopsis thaliana GN=EFL3 PE=3 SV=1	NA	IPR009741 Protein of unknown function DUF1313
Asa4G01804.1	PREDICTED: protein ELF4-LIKE 4-like [Phoenix dactylifera]	Protein ELF4-LIKE 3 OS=Arabidopsis thaliana GN=EFL3 PE=3 SV=1	NA	IPR009741 Protein of unknown function DUF1313
Asa6G00795.1	hypothetical protein L484_002611 [Morus notabilis]	Protein ELF4-LIKE 3 OS=Arabidopsis thaliana GN=EFL3 PE=3 SV=1	NA	IPR009741 Protein of unknown function DUF1313
LATE ELONGATED HYPOCOTYL (LHY)
Asa0G05940.1	myb transcription factor [Oryza sativa Japonica Group]	Protein REVEILLE 2 OS=Arabidopsis thaliana GN=RVE2 PE=2 SV=1	protein LHY-like; K12133 MYB-related transcription factor LHY (A)	IPR001005 SANT/Myb domain IPR017930 Myb domain NULL NULL NULL NULL IPR001005 SANT/Myb domain
Asa1G00202.1	hypothetical protein CISIN_1g0126251mg, partial [Citrus sinensis]	Protein LHY OS=Arabidopsis thaliana GN=LHY PE=1 SV=2	LHY; hypothetical protein; K12133 MYB-related transcription factor LHY (A)	IPR001005 SANT/Myb domain IPR001005 SANT/Myb domain IPR017930 Myb domain NULL NULL NULL NULL
Asa1G01867.1	hypothetical protein CISIN_1g0126251mg, partial [Citrus sinensis]	Protein LHY OS=Arabidopsis thaliana GN=LHY PE=1 SV=2	LHY; hypothetical protein; K12133 MYB-related transcription factor LHY (A)	IPR001005 SANT/Myb domain IPR001005 SANT/Myb domain NULL NULL NULL NULL IPR017930 Myb domain
Asa2G02237.1	PREDICTED: pentatricopeptide repeat-containing protein At3g56030-like isoform X1 [Phoenix dactylifera]	Protein REVEILLE 1 OS=Arabidopsis thaliana GN=RVE1 PE=2 SV=1	protein LHY-like; K12133 MYB-related transcription factor LHY (A)	IPR017930 Myb domain IPR002885 Pentatricopeptide repeat IPR002885 Pentatricopeptide repeat IPR002885 Pentatricopeptide repeat IPR002885 Pentatricopeptide repeat IPR002885 Pentatricopeptide repeat IPR002885 Pentatricopeptide repeat IPR001005 SANT/Myb domain IPR002885 Pentatricopeptide repeat IPR001005 SANT/Myb domain NULL NULL NULL NULL
Asa2G02439.1	AT1G01060 [Arabidopsis thaliana]	NA	protein LHY-like; K12133 MYB-related transcription factor LHY (A)	NA
Asa2G05215.1	PREDICTED: protein REVEILLE 7-like [Phoenix dactylifera]	Protein REVEILLE 1 OS=Arabidopsis thaliana GN=RVE1 PE=2 SV=1	GRMZM2G175265, GRMZM2G474769; LHY protein; K12133 MYB-related transcription factor LHY (A)	IPR017930 Myb domain IPR001005 SANT/Myb domain NULL NULL NULL NULL IPR001005 SANT/Myb domain
Asa3G03443.1	PREDICTED: protein LHY-like isoform X3 [Vitis vinifera]	Protein CCA1 OS=Arabidopsis thaliana GN=CCA1 PE=1 SV=1	protein LHY-like; K12133 MYB-related transcription factor LHY (A)	NA
Asa5G04258.1	PREDICTED: protein REVEILLE 6-like [Nelumbo nucifera]	Protein REVEILLE 8 OS=Arabidopsis thaliana GN=RVE8 PE=2 SV=1	GRMZM2G175265, GRMZM2G474769; LHY protein; K12133 MYB-related transcription factor LHY (A)	IPR001005 SANT/Myb domain NULL NULL NULL NULL IPR017930 Myb domain IPR001005 SANT/Myb domain
Asa7G00747.1	PREDICTED: protein REVEILLE 6 isoform X2 [Nelumbo nucifera]	Protein REVEILLE 6 OS=Arabidopsis thaliana GN=RVE6 PE=2 SV=1	GRMZM2G175265, GRMZM2G474769; LHY protein; K12133 MYB-related transcription factor LHY (A)	IPR001005 SANT/Myb domain IPR017930 Myb domain IPR001005 SANT/Myb domain NULL NULL NULL NULL
Asa7G01587.1	PREDICTED: LOW QUALITY PROTEIN: protein LHY-like [Elaeis guineensis]	Protein CCA1 OS=Arabidopsis thaliana GN=CCA1 PE=1 SV=1	protein LHY-like; K12133 MYB-related transcription factor LHY (A)	IPR017930 Myb domain NULL NULL NULL NULL IPR001005 SANT/Myb domain IPR001005 SANT/Myb domain
Asa7G03132.1	PREDICTED: protein CCA1 [Elaeis guineensis]	Protein REVEILLE 2 OS=Arabidopsis thaliana GN=RVE2 PE=2 SV=1	GRMZM2G175265, GRMZM2G474769; LHY protein; K12133 MYB-related transcription factor LHY (A)	IPR001005 SANT/Myb domain IPR017930 Myb domain NULL NULL NULL NULL IPR001005 SANT/Myb domain
Asa7G05706.1	PREDICTED: protein REVEILLE 3-like [Musa acuminata subsp. malaccensis]	Protein REVEILLE 8 OS=Arabidopsis thaliana GN=RVE8 PE=2 SV=1	GRMZM2G175265, GRMZM2G474769; LHY protein; K12133 MYB-related transcription factor LHY (A)	NULL NULL NULL NULL IPR017930 Myb domain IPR001005 SANT/Myb domain IPR001005 SANT/Myb domain
CIRCADIAN CLOCK ASSOCIATED (CCA1)
Asa3G03443.1	PREDICTED: protein LHY-like isoform X3 [Vitis vinifera]	Protein CCA1 OS=Arabidopsis thaliana GN=CCA1 PE=1 SV=1	protein LHY-like; K12133 MYB-related transcription factor LHY (A)	NA
Asa7G01587.1	PREDICTED: LOW QUALITY PROTEIN: protein LHY-like [Elaeis guineensis]	Protein CCA1 OS=Arabidopsis thaliana GN=CCA1 PE=1 SV=1	protein LHY-like; K12133 MYB-related transcription factor LHY (A)	IPR017930 Myb domain NULL NULL NULL NULL IPR001005 SANT/Myb domain IPR001005 SANT/Myb domain
Asa7G03132.1	PREDICTED: protein CCA1 [Elaeis guineensis]	Protein REVEILLE 2 OS=Arabidopsis thaliana GN=RVE2 PE=2 SV=1	GRMZM2G175265, GRMZM2G474769; LHY protein; K12133 MYB-related transcription factor LHY (A)	IPR001005 SANT/Myb domain IPR017930 Myb domain NULL NULL NULL NULL IPR001005 SANT/Myb domain
TIMING OF CAB EXPRESSION 1 (TOC1)
Asa0G00889.1	conserved hypothetical protein [Ricinus communis]	Protein TIFY 3B OS=Arabidopsis thaliana GN=TIFY3B PE=1 SV=1	hypothetical protein; K13464 jasmonate ZIM domain-containing protein (A)	IPR010399 Tify IPR018467 CO/COL/TOC1, conserved site IPR010399 Tify IPR010399 Tify
Asa6G05937.1	timing of CAB expression 1 [Dimocarpus longan]	Two-component response regulator-like APRR1 OS=Arabidopsis thaliana GN=APRR1 PE=1 SV=1	two-component response regulator-like APRR1; K12127 pseudo-response regulator 1 (A)	NA
FLAVIN-BINDING, KELCH REPEAT, F-BOX (FKF1)
Asa2G00085.1	FKF1 [Allium cepa]	Adagio-like protein 3 OS=Oryza sativa subsp. japonica GN=Os11g0547000 PE=2 SV=2	adagio-like protein 3; K12116 flavin-binding kelch repeat F-box protein 1 (A)	IPR000014 PAS domain NULL NULL NULL NULL NULL NULL NULL NULL NULL NULL NULL NULL IPR000014 PAS domain IPR001810 F-box domain
CYCLING DOF FACTOR 1 (CDF1)
Asa0G04982.1	unnamed protein product [Vitis vinifera]	Cyclic dof factor 1 OS=Arabidopsis thaliana GN=CDF1 PE=1 SV=2	cyclic dof factor 1-like; K16222 Dof zinc finger protein DOF5.5 (A)	NULL NULL IPR003851 Zinc finger, Dof-type IPR003851 Zinc finger, Dof-type IPR003851 Zinc finger, Dof-type
Asa3G01470.1	PREDICTED: cyclic dof factor 1-like [Erythranthe guttatus]	Cyclic dof factor 1 OS=Arabidopsis thaliana GN=CDF1 PE=1 SV=2	hypothetical protein; K16222 Dof zinc finger protein DOF5.5 (A)	NULL NULL IPR003851 Zinc finger, Dof-type IPR003851 Zinc finger, Dof-type IPR003851 Zinc finger, Dof-type
Asa3G01471.1	PREDICTED: cyclic dof factor 3-like [Erythranthe guttatus]	Cyclic dof factor 1 OS=Arabidopsis thaliana GN=CDF1 PE=1 SV=2	cyclic dof factor 1; K16222 Dof zinc finger protein DOF5.5 (A)	NULL NULL NULL NULL IPR003851 Zinc finger, Dof-type IPR003851 Zinc finger, Dof-type IPR003851 Zinc finger, Dof-type
Asa3G01472.1	PREDICTED: cyclic dof factor 1-like [Erythranthe guttatus]	Cyclic dof factor 1 OS=Arabidopsis thaliana GN=CDF1 PE=1 SV=2	hypothetical protein; K16222 Dof zinc finger protein DOF5.5 (A)	NULL NULL NULL NULL IPR003851 Zinc finger, Dof-type IPR003851 Zinc finger, Dof-type IPR003851 Zinc finger, Dof-type
Asa3G03350.1	PREDICTED: cyclic dof factor 2-like [Musa acuminata subsp. malaccensis]	Cyclic dof factor 1 OS=Arabidopsis thaliana GN=CDF1 PE=1 SV=2	cyclic dof factor 1-like; K16222 Dof zinc finger protein DOF5.5 (A)	IPR003851 Zinc finger, Dof-type IPR003851 Zinc finger, Dof-type IPR003851 Zinc finger, Dof-type NULL NULL NULL NULL
GIGANTEA (GI)
Asa2G05748.1	GIGANTEA [Allium cepa]	Protein GIGANTEA OS=Oryza sativa subsp. japonica GN=GI PE=2 SV=2	protein GIGANTEA; K12124 GIGANTEA (A)	NA
Asa3G02483.1	GIGANTEA [Allium cepa]	Protein GIGANTEA OS=Oryza sativa subsp. japonica GN=GI PE=2 SV=2	protein GIGANTEA-like; K12124 GIGANTEA (A)	IPR026211 GIGANTEA IPR026211 GIGANTEA IPR026211 GIGANTEA IPR026211 GIGANTEA IPR026211 GIGANTEA IPR026211 GIGANTEA IPR026211 GIGANTEA IPR026211 GIGANTEA IPR026211 GIGANTEA IPR026211 GIGANTEA IPR026211 GIGANTEA IPR026211 GIGANTEA
Asa7G01799.1	GIGANTEA [Allium cepa]	Protein GIGANTEA OS=Oryza sativa subsp. japonica GN=GI PE=2 SV=2	protein GIGANTEA-like; K12124 GIGANTEA (A)	NA
CONSTANS (CO)
Asa0G01380.1	PREDICTED: uncharacterized protein LOC105042547 [Elaeis guineensis]	Zinc finger protein CONSTANS-LIKE 12 OS=Arabidopsis thaliana GN=COL12 PE=2 SV=2	uncharacterized LOC105046161; K03539 ribonuclease P/MRP protein subunit RPP1 [EC:3.1.26.5] (A)	IPR010402 CCT domain IPR010402 CCT domain
Asa0G01501.1	PREDICTED: uncharacterized protein LOC105042547 [Elaeis guineensis]	Zinc finger protein CONSTANS-LIKE 4 OS=Arabidopsis thaliana GN=COL4 PE=2 SV=2	uncharacterized protein LOC103991802; K03539 ribonuclease P/MRP protein subunit RPP1 [EC:3.1.26.5] (A)	IPR010402 CCT domain IPR010402 CCT domain
Asa0G05650.1	PREDICTED: zinc finger protein CONSTANS-LIKE 14-like [Musa acuminata subsp. malaccensis]	Zinc finger protein CONSTANS-LIKE 14 OS=Arabidopsis thaliana GN=COL14 PE=2 SV=2	hypothetical protein; K12135 zinc finger protein CONSTANS (A)	IPR000315 Zinc finger, B-box IPR000315 Zinc finger, B-box NULL NULL
Asa2G00291.1	hypothetical protein ARALYDRAFT_913814 [Arabidopsis lyrata subsp. lyrata]	B-box zinc finger protein 32 OS=Arabidopsis thaliana GN=BBX32 PE=1 SV=1	hypothetical protein; K12135 zinc finger protein CONSTANS (A)	IPR000315 Zinc finger, B-box NULL NULL NULL NULL IPR000315 Zinc finger, B-box
Asa2G00770.1	PREDICTED: zinc finger protein CONSTANS-LIKE 16 [Vitis vinifera]	Zinc finger protein CONSTANS-LIKE 16 OS=Arabidopsis thaliana GN=COL16 PE=2 SV=2	hypothetical protein; K12135 zinc finger protein CONSTANS (A)	IPR000315 Zinc finger, B-box IPR010402 CCT domain IPR000315 Zinc finger, B-box NULL NULL NULL NULL IPR010402 CCT domain IPR000315 Zinc finger, B-box
Asa2G02493.1	PREDICTED: B-box zinc finger protein 20-like [Musa acuminata subsp. malaccensis]	B-box zinc finger protein 21 OS=Arabidopsis thaliana GN=BBX21 PE=1 SV=1	hypothetical protein; K12135 zinc finger protein CONSTANS (A)	IPR000315 Zinc finger, B-box NULL NULL IPR000315 Zinc finger, B-box IPR000315 Zinc finger, B-box IPR000315 Zinc finger, B-box IPR000315 Zinc finger, B-box
Asa2G03997.1	BnaC09g30830D [Brassica napus]	Putative zinc finger protein CONSTANS-LIKE 11 OS=Arabidopsis thaliana GN=COL11 PE=3 SV=2	hypothetical protein; K12135 zinc finger protein CONSTANS (A)	IPR000315 Zinc finger, B-box IPR000315 Zinc finger, B-box NULL NULL NULL NULL
Asa2G04527.1	PREDICTED: B-box zinc finger protein 19-like isoform X2 [Elaeis guineensis]	B-box zinc finger protein 19 OS=Arabidopsis thaliana GN=BBX19 PE=2 SV=1	zinc finger protein CONSTANS; K12135 zinc finger protein CONSTANS (A)	IPR000315 Zinc finger, B-box IPR000315 Zinc finger, B-box IPR000315 Zinc finger, B-box IPR000315 Zinc finger, B-box IPR000315 Zinc finger, B-box IPR000315 Zinc finger, B-box NULL NULL NULL NULL
Asa2G05711.1	PREDICTED: uncharacterized protein LOC105042547 [Elaeis guineensis]	Zinc finger protein CONSTANS-LIKE 4 OS=Arabidopsis thaliana GN=COL4 PE=2 SV=2	uncharacterized protein LOC103991802; K03539 ribonuclease P/MRP protein subunit RPP1 [EC:3.1.26.5] (A)	IPR010402 CCT domain IPR010402 CCT domain
Asa2G06674.1	PREDICTED: zinc finger protein CONSTANS-LIKE 16 [Vitis vinifera]	Zinc finger protein CONSTANS-LIKE 16 OS=Arabidopsis thaliana GN=COL16 PE=2 SV=2	hypothetical protein; K12135 zinc finger protein CONSTANS (A)	IPR000315 Zinc finger, B-box NULL NULL NULL NULL IPR000315 Zinc finger, B-box IPR010402 CCT domain IPR010402 CCT domain IPR000315 Zinc finger, B-box
Asa3G00698.1	PREDICTED: two-component response regulator-like PRR37 [Phoenix dactylifera]	Zinc finger protein CONSTANS-LIKE 5 OS=Arabidopsis thaliana GN=COL5 PE=2 SV=2	hypothetical protein; K12135 zinc finger protein CONSTANS (A)	IPR010402 CCT domain NULL NULL IPR010402 CCT domain
Asa3G02771.1	CONSTANS-like protein [Agapanthus praecox subsp. orientalis]	Zinc finger protein CONSTANS-LIKE 12 OS=Arabidopsis thaliana GN=COL12 PE=2 SV=2	hypothetical protein; K12135 zinc finger protein CONSTANS (A)	IPR000315 Zinc finger, B-box NULL NULL IPR010402 CCT domain IPR000315 Zinc finger, B-box IPR000315 Zinc finger, B-box IPR000315 Zinc finger, B-box IPR010402 CCT domain
Asa3G03712.1	PREDICTED: two-component response regulator-like APRR9 isoform X3 [Phoenix dactylifera]	Zinc finger protein CONSTANS-LIKE 4 OS=Arabidopsis thaliana GN=COL4 PE=2 SV=2	uncharacterized protein LOC103991802; K03539 ribonuclease P/MRP protein subunit RPP1 [EC:3.1.26.5] (A)	IPR010402 CCT domain IPR010402 CCT domain
Asa3G03846.1	PREDICTED: zinc finger protein CONSTANS-LIKE 10 isoform X2 [Phoenix dactylifera]	Zinc finger protein CONSTANS-LIKE 9 OS=Arabidopsis thaliana GN=COL9 PE=2 SV=1	hypothetical protein; K12135 zinc finger protein CONSTANS (A)	NULL NULL NULL NULL IPR000315 Zinc finger, B-box IPR000315 Zinc finger, B-box IPR010402 CCT domain IPR000315 Zinc finger, B-box IPR000315 Zinc finger, B-box IPR010402 CCT domain
Asa4G03345.1	PREDICTED: B-box zinc finger protein 19-like isoform X2 [Elaeis guineensis]	B-box zinc finger protein 19 OS=Arabidopsis thaliana GN=BBX19 PE=2 SV=1	hypothetical protein; K12135 zinc finger protein CONSTANS (A)	IPR000315 Zinc finger, B-box IPR000315 Zinc finger, B-box NULL NULL IPR000315 Zinc finger, B-box IPR000315 Zinc finger, B-box IPR000315 Zinc finger, B-box IPR000315 Zinc finger, B-box
Asa4G05865.1	PREDICTED: uncharacterized protein LOC105042547 [Elaeis guineensis]	Zinc finger protein CONSTANS-LIKE 12 OS=Arabidopsis thaliana GN=COL12 PE=2 SV=2	uncharacterized LOC105046161; K03539 ribonuclease P/MRP protein subunit RPP1 [EC:3.1.26.5] (A)	IPR010402 CCT domain IPR010402 CCT domain
Asa5G04357.1	PREDICTED: zinc finger protein CONSTANS-LIKE 13-like [Phoenix dactylifera]	Zinc finger protein CONSTANS-LIKE 14 OS=Arabidopsis thaliana GN=COL14 PE=2 SV=2	hypothetical protein; K12135 zinc finger protein CONSTANS (A)	IPR000315 Zinc finger, B-box IPR010402 CCT domain IPR010402 CCT domain IPR000315 Zinc finger, B-box NULL NULL
Asa5G04961.1	CONSTANS-like protein [Allium cepa]	Zinc finger protein CONSTANS-LIKE 5 OS=Arabidopsis thaliana GN=COL5 PE=2 SV=2	hypothetical protein; K12135 zinc finger protein CONSTANS (A)	NULL NULL NULL NULL IPR000315 Zinc finger, B-box IPR000315 Zinc finger, B-box
Asa5G04962.1	CONSTANS-like protein, partial [Allium cepa]	Zinc finger protein CONSTANS-LIKE 1 OS=Arabidopsis thaliana GN=COL1 PE=1 SV=1	hypothetical protein; K12135 zinc finger protein CONSTANS (A)	IPR010402 CCT domain NULL NULL IPR010402 CCT domain
Asa6G00592.1	PREDICTED: zinc finger protein CONSTANS-LIKE 16-like [Nicotiana tomentosiformis]	Zinc finger protein CONSTANS-LIKE 16 OS=Arabidopsis thaliana GN=COL16 PE=2 SV=2	CO; zinc finger protein CONSTANS; K12135 zinc finger protein CONSTANS (A)	NULL NULL IPR000315 Zinc finger, B-box IPR000315 Zinc finger, B-box
Asa6G01276.1	hypothetical protein PHAVU_001G009700g [Phaseolus vulgaris]	B-box zinc finger protein 21 OS=Arabidopsis thaliana GN=BBX21 PE=1 SV=1	hypothetical protein; K12135 zinc finger protein CONSTANS (A)	IPR000315 Zinc finger, B-box NULL NULL IPR000315 Zinc finger, B-box
Asa6G06370.1	PREDICTED: two-component response regulator-like PRR37 [Phoenix dactylifera]	Zinc finger protein HD1 OS=Oryza sativa subsp. japonica GN=HD1 PE=2 SV=1	hypothetical protein; K12135 zinc finger protein CONSTANS (A)	IPR010402 CCT domain NULL NULL NULL NULL IPR010402 CCT domain
Asa6G06995.1	PREDICTED: uncharacterized protein LOC105042547 [Elaeis guineensis]	Zinc finger protein CONSTANS OS=Arabidopsis thaliana GN=CO PE=1 SV=1	uncharacterized LOC105046161; K03539 ribonuclease P/MRP protein subunit RPP1 [EC:3.1.26.5] (A)	IPR010402 CCT domain IPR010402 CCT domain
Asa7G00839.1	PREDICTED: two-component response regulator-like APRR1 [Phoenix dactylifera]	Zinc finger protein CONSTANS-LIKE 5 OS=Arabidopsis thaliana GN=COL5 PE=2 SV=2	uncharacterized protein LOC103991802; K03539 ribonuclease P/MRP protein subunit RPP1 [EC:3.1.26.5] (A)	IPR010402 CCT domain IPR010402 CCT domain
Asa7G05517.1	PREDICTED: uncharacterized protein LOC105057575 [Elaeis guineensis]	Zinc finger protein CONSTANS-LIKE 7 OS=Arabidopsis thaliana GN=COL7 PE=2 SV=1	hypothetical protein; K12135 zinc finger protein CONSTANS (A)	IPR010402 CCT domain IPR010402 CCT domain NULL NULL NULL NULL
Asa7G06923.1	PREDICTED: uncharacterized protein LOC105057575 [Elaeis guineensis]	Zinc finger protein CONSTANS-LIKE 7 OS=Arabidopsis thaliana GN=COL7 PE=2 SV=1	hypothetical protein; K12135 zinc finger protein CONSTANS (A)	IPR010402 CCT domain IPR010402 CCT domain NULL NULL NULL NULL
Asa8G02123.1	PREDICTED: zinc finger protein CONSTANS-LIKE 16-like [Nicotiana tomentosiformis]	Zinc finger protein CONSTANS-LIKE 16 OS=Arabidopsis thaliana GN=COL16 PE=2 SV=2	hypothetical protein; K12135 zinc finger protein CONSTANS (A)	IPR010402 CCT domain IPR000315 Zinc finger, B-box IPR000315 Zinc finger, B-box IPR000315 Zinc finger, B-box IPR010402 CCT domain
Asa8G03016.1	PREDICTED: zinc finger protein CONSTANS-LIKE 10 isoform X2 [Phoenix dactylifera]	Zinc finger protein CONSTANS-LIKE 10 OS=Arabidopsis thaliana GN=COL10 PE=1 SV=1	hypothetical protein; K12135 zinc finger protein CONSTANS (A)	IPR010402 CCT domain IPR000315 Zinc finger, B-box NULL NULL IPR000315 Zinc finger, B-box IPR000315 Zinc finger, B-box IPR010402 CCT domain IPR000315 Zinc finger, B-box IPR000315 Zinc finger, B-box
Asa8G03469.1	constans-like protein, partial [Allium cepa]	Zinc finger protein CONSTANS-LIKE 13 OS=Arabidopsis thaliana GN=COL13 PE=2 SV=1	hypothetical protein; K12135 zinc finger protein CONSTANS (A)	IPR000315 Zinc finger, B-box IPR000315 Zinc finger, B-box IPR010402 CCT domain NULL NULL NULL NULL IPR000315 Zinc finger, B-box IPR010402 CCT domain
Asa8G04523.1	PREDICTED: probable salt tolerance-like protein At1g78600 [Musa acuminata subsp. malaccensis]	B-box zinc finger protein 22 OS=Arabidopsis thaliana GN=BBX22 PE=1 SV=2	CO; zinc finger protein CONSTANS; K12135 zinc finger protein CONSTANS (A)	IPR000315 Zinc finger, B-box NULL NULL IPR000315 Zinc finger, B-box IPR000315 Zinc finger, B-box
Asa8G04745.1	PREDICTED: zinc finger protein CONSTANS-LIKE 16-like [Nicotiana sylvestris]	Zinc finger protein CONSTANS-LIKE 6 OS=Arabidopsis thaliana GN=COL6 PE=2 SV=2	NA	NA
Asa8G05268.1	PREDICTED: two-component response regulator-like APRR1 [Phoenix dactylifera]	Zinc finger protein CONSTANS-LIKE 5 OS=Arabidopsis thaliana GN=COL5 PE=2 SV=2	uncharacterized protein LOC103991802; K03539 ribonuclease P/MRP protein subunit RPP1 [EC:3.1.26.5] (A)	IPR010402 CCT domain IPR010402 CCT domain
AUTHONOMOUS FLOWERING PATHWAY	AUTHONOMOUS FLOWERING PATHWAY	AUTHONOMOUS FLOWERING PATHWAY	AUTHONOMOUS FLOWERING PATHWAY	AUTHONOMOUS FLOWERING PATHWAY	AUTHONOMOUS FLOWERING PATHWAY	AUTHONOMOUS FLOWERING PATHWAY	AUTHONOMOUS FLOWERING PATHWAY	AUTHONOMOUS FLOWERING PATHWAY	AUTHONOMOUS FLOWERING PATHWAY	AUTHONOMOUS FLOWERING PATHWAY	AUTHONOMOUS FLOWERING PATHWAY	AUTHONOMOUS FLOWERING PATHWAY	AUTHONOMOUS FLOWERING PATHWAY	AUTHONOMOUS FLOWERING PATHWAY	AUTHONOMOUS FLOWERING PATHWAY	AUTHONOMOUS FLOWERING PATHWAY	AUTHONOMOUS FLOWERING PATHWAY	AUTHONOMOUS FLOWERING PATHWAY	AUTHONOMOUS FLOWERING PATHWAY	AUTHONOMOUS FLOWERING PATHWAY	AUTHONOMOUS FLOWERING PATHWAY	AUTHONOMOUS FLOWERING PATHWAY	AUTHONOMOUS FLOWERING PATHWAY	AUTHONOMOUS FLOWERING PATHWAY	AUTHONOMOUS FLOWERING PATHWAY	AUTHONOMOUS FLOWERING PATHWAY	AUTHONOMOUS FLOWERING PATHWAY	AUTHONOMOUS FLOWERING PATHWAY	AUTHONOMOUS FLOWERING PATHWAY	AUTHONOMOUS FLOWERING PATHWAY	AUTHONOMOUS FLOWERING PATHWAY	AUTHONOMOUS FLOWERING PATHWAY	AUTHONOMOUS FLOWERING PATHWAY	AUTHONOMOUS FLOWERING PATHWAY	AUTHONOMOUS FLOWERING PATHWAY	AUTHONOMOUS FLOWERING PATHWAY	AUTHONOMOUS FLOWERING PATHWAY	AUTHONOMOUS FLOWERING PATHWAY	AUTHONOMOUS FLOWERING PATHWAY	AUTHONOMOUS FLOWERING PATHWAY	AUTHONOMOUS FLOWERING PATHWAY	AUTHONOMOUS FLOWERING PATHWAY	AUTHONOMOUS FLOWERING PATHWAY	AUTHONOMOUS FLOWERING PATHWAY	AUTHONOMOUS FLOWERING PATHWAY	AUTHONOMOUS FLOWERING PATHWAY	AUTHONOMOUS FLOWERING PATHWAY	AUTHONOMOUS FLOWERING PATHWAY	AUTHONOMOUS FLOWERING PATHWAY
FLOWERING LOCUS D (FLD)
Asa7G04472.1	PREDICTED: lysine-specific histone demethylase 1 homolog 3 [Elaeis guineensis]	Protein FLOWERING LOCUS D OS=Arabidopsis thaliana GN=FLD PE=1 SV=1	lysine-specific histone demethylase 1 homolog 3; K11450 lysine-specific histone demethylase 1A [EC:1.-.-.-] (A)	IPR007526 SWIRM domain NULL NULL NULL NULL IPR002937 Amine oxidase IPR007526 SWIRM domain
EARLY IN SHORT DAY 4 (ESD4)
Asa1G03930.1	PREDICTED: ubiquitin-like-specific protease ESD4 [Phoenix dactylifera]	Ubiquitin-like-specific protease ESD4 OS=Arabidopsis thaliana GN=ESD4 PE=1 SV=1	ubiquitin-like-specific protease ESD4; K08592 sentrin-specific protease 1 [EC:3.4.22.68] (A)	NULL NULL NULL NULL IPR003653 Peptidase C48, SUMO/Sentrin/Ubl1 IPR003653 Peptidase C48, SUMO/Sentrin/Ubl1
Asa6G06592.1	PREDICTED: putative ubiquitin-like-specific protease 1B isoform X1 [Elaeis guineensis]	Ubiquitin-like-specific protease ESD4 OS=Arabidopsis thaliana GN=ESD4 PE=1 SV=1	putative ubiquitin-like-specific protease 1B; K08592 sentrin-specific protease 1 [EC:3.4.22.68] (A)	NULL NULL IPR003653 Peptidase C48, SUMO/Sentrin/Ubl1 IPR003653 Peptidase C48, SUMO/Sentrin/Ubl1
Asa7G03798.1	PREDICTED: ubiquitin-like-specific protease ESD4 isoform X3 [Elaeis guineensis]	Ubiquitin-like-specific protease ESD4 OS=Arabidopsis thaliana GN=ESD4 PE=1 SV=1	putative ubiquitin-like-specific protease 1B; K08592 sentrin-specific protease 1 [EC:3.4.22.68] (A)	IPR003653 Peptidase C48, SUMO/Sentrin/Ubl1 NULL NULL NULL NULL IPR003653 Peptidase C48, SUMO/Sentrin/Ubl1
FLOWERING TIME CONTROL PROTEIN FPA
Asa3G00567.1	ubiquitin system component Cue domain-containing family protein [Populus trichocarpa]	Flowering time control protein FPA OS=Arabidopsis thaliana GN=FPA PE=2 SV=2	POPTRDRAFT_1097893; ubiquitin system component Cue domain-containing family protein; K18667 activating signal cointegrator complex subunit 2 (A)	IPR012921 Spen paralogue and orthologue SPOC, C-terminal IPR000504 RNA recognition motif domain IPR000504 RNA recognition motif domain IPR000504 RNA recognition motif domain
Asa6G00746.1	RNA recognition motif-containing protein, putative [Ricinus communis]	Flowering time control protein FPA OS=Arabidopsis thaliana GN=FPA PE=2 SV=2	flowering time control protein FPA-like; K13190 RNA-binding protein 15 (A)	NULL NULL NULL NULL IPR000504 RNA recognition motif domain IPR012921 Spen paralogue and orthologue SPOC, C-terminal NULL NULL NULL NULL IPR000504 RNA recognition motif domain IPR000504 RNA recognition motif domain IPR000504 RNA recognition motif domain IPR000504 RNA recognition motif domain IPR000504 RNA recognition motif domain IPR000504 RNA recognition motif domain
Asa6G04389.1	PREDICTED: flowering time control protein FPA isoform X1 [Phoenix dactylifera]	Flowering time control protein FPA OS=Arabidopsis thaliana GN=FPA PE=2 SV=2	NA	NA
Asa8G01618.1	PREDICTED: flowering time control protein FPA isoform X2 [Phoenix dactylifera]	NA	NA	NA
Asa8G01676.1	PREDICTED: flowering time control protein FPA-like isoform X1 [Elaeis guineensis]	Flowering time control protein FPA OS=Arabidopsis thaliana GN=FPA PE=2 SV=2	flowering time control protein FPA-like; K13190 RNA-binding protein 15 (A)	IPR000504 RNA recognition motif domain IPR000504 RNA recognition motif domain IPR000504 RNA recognition motif domain IPR000504 RNA recognition motif domain IPR000504 RNA recognition motif domain NULL NULL IPR012921 Spen paralogue and orthologue SPOC, C-terminal
Asa8G04491.1	PREDICTED: flowering time control protein FPA-like [Phoenix dactylifera]	Flowering time control protein FPA OS=Arabidopsis thaliana GN=FPA PE=2 SV=2	flowering time control protein FPA-like; K13190 RNA-binding protein 15 (A)	NULL NULL NULL NULL IPR000504 RNA recognition motif domain IPR000504 RNA recognition motif domain IPR000504 RNA recognition motif domain NULL NULL IPR000504 RNA recognition motif domain NULL NULL IPR012921 Spen paralogue and orthologue SPOC, C-terminal IPR000504 RNA recognition motif domain IPR000504 RNA recognition motif domain IPR000504 RNA recognition motif domain
FLOWERING CONTROL LOCUS A (FCA)
Asa6G00233.1	PREDICTED: flowering time control protein FCA-like [Phoenix dactylifera]	Flowering time control protein FCA OS=Arabidopsis thaliana GN=FCA PE=1 SV=2	FCA; flowering time control; K13207 CUG-BP- and ETR3-like factor (A)	IPR001202 WW domain IPR000504 RNA recognition motif domain IPR000504 RNA recognition motif domain IPR000504 RNA recognition motif domain IPR000504 RNA recognition motif domain IPR001202 WW domain IPR000504 RNA recognition motif domain IPR000504 RNA recognition motif domain IPR001202 WW domain NULL NULL NULL NULL
Asa6G04992.1	PREDICTED: flowering time control protein FCA-like isoform X5 [Nelumbo nucifera]	Flowering time control protein FCA OS=Arabidopsis thaliana GN=FCA PE=1 SV=2	flowering time control protein FCA; K13207 CUG-BP- and ETR3-like factor (A)	IPR001202 WW domain IPR000504 RNA recognition motif domain IPR000504 RNA recognition motif domain IPR000504 RNA recognition motif domain IPR000504 RNA recognition motif domain IPR001202 WW domain NULL NULL NULL NULL IPR000504 RNA recognition motif domain IPR000504 RNA recognition motif domain IPR001202 WW domain
GIBBERELLIN SIGNALLING PATHWAY
GIBBERELLIN-INSENSITIVE DWARF1 (GID1)
Asa1G01962.1	PREDICTED: probable carboxylesterase 15 [Phoenix dactylifera]	Probable carboxylesterase 15 OS=Arabidopsis thaliana GN=CXE15 PE=2 SV=1	GID1b-1; hypothetical protein; K14493 gibberellin receptor GID1 [EC:3.-.-.-] (A)	IPR013094 Alpha/beta hydrolase fold-3 NULL NULL NULL NULL
Asa1G03933.1	GID1b [Agapanthus praecox subsp. orientalis]	Gibberellin receptor GID1C OS=Arabidopsis thaliana GN=GID1C PE=1 SV=1	gibberellin receptor GID1C-like; K14493 gibberellin receptor GID1 [EC:3.-.-.-] (A)	NULL NULL NULL NULL IPR013094 Alpha/beta hydrolase fold-3
Asa1G04071.1	PREDICTED: probable carboxylesterase 15 [Phoenix dactylifera]	Probable carboxylesterase 15 OS=Arabidopsis thaliana GN=CXE15 PE=2 SV=1	GID1b-1; hypothetical protein; K14493 gibberellin receptor GID1 [EC:3.-.-.-] (A)	NULL NULL NULL NULL IPR013094 Alpha/beta hydrolase fold-3
Asa1G04100.1	PREDICTED: probable carboxylesterase 11 [Musa acuminata subsp. malaccensis]	Probable carboxylesterase 11 OS=Arabidopsis thaliana GN=CXE11 PE=2 SV=1	gibberellin receptor GID1B-like; K14493 gibberellin receptor GID1 [EC:3.-.-.-] (A)	NULL NULL NULL NULL IPR013094 Alpha/beta hydrolase fold-3
Asa3G00643.1	PREDICTED: probable carboxylesterase 15 [Elaeis guineensis]	Probable carboxylesterase 17 OS=Arabidopsis thaliana GN=CXE17 PE=2 SV=1	GLP1; GLP1 GID1-like protein; K14493 gibberellin receptor GID1 [EC:3.-.-.-] (A)	IPR013094 Alpha/beta hydrolase fold-3 NULL NULL NULL NULL
Asa3G00841.1	PREDICTED: probable carboxylesterase 6 [Sesamum indicum]	Probable carboxylesterase 17 OS=Arabidopsis thaliana GN=CXE17 PE=2 SV=1	GLP1; GLP1 GID1-like protein; K14493 gibberellin receptor GID1 [EC:3.-.-.-] (A)	IPR013094 Alpha/beta hydrolase fold-3 NULL NULL NULL NULL
Asa3G00858.1	PREDICTED: probable carboxylesterase 6 [Gossypium raimondii]	Probable carboxylesterase 6 OS=Arabidopsis thaliana GN=CXE6 PE=2 SV=1	gibberellin receptor GID1c-like protein; K14493 gibberellin receptor GID1 [EC:3.-.-.-] (A)	IPR013094 Alpha/beta hydrolase fold-3 NULL NULL NULL NULL
Asa4G00141.1	CXE carboxylesterase [Actinidia deliciosa]	Probable carboxylesterase 16 OS=Arabidopsis thaliana GN=CXE16 PE=2 SV=1	ATGID1C/GID1C; K14493 gibberellin receptor GID1 [EC:3.-.-.-] (A)	IPR013094 Alpha/beta hydrolase fold-3
Asa4G01503.1	PREDICTED: carboxylesterase 1 [Phoenix dactylifera]	Carboxylesterase 1 OS=Actinidia eriantha GN=CXE1 PE=1 SV=1	hypothetical protein; K14493 gibberellin receptor GID1 [EC:3.-.-.-] (A)	NULL NULL NULL NULL IPR013094 Alpha/beta hydrolase fold-3
Asa4G02210.1	CXE carboxylesterase [Actinidia deliciosa]	Probable carboxylesterase 16 OS=Arabidopsis thaliana GN=CXE16 PE=2 SV=1	GRMZM2G173630; gibberellin receptor GID1-like; K14493 gibberellin receptor GID1 [EC:3.-.-.-] (A)	IPR013094 Alpha/beta hydrolase fold-3
Asa4G03180.1	PREDICTED: probable carboxylesterase 8 [Elaeis guineensis]	Probable carboxylesterase 8 OS=Arabidopsis thaliana GN=CXE8 PE=2 SV=1	hypothetical protein; K14493 gibberellin receptor GID1 [EC:3.-.-.-] (A)	NULL NULL NULL NULL IPR013094 Alpha/beta hydrolase fold-3
Asa4G06405.1	PREDICTED: probable carboxylesterase 8 [Elaeis guineensis]	Probable carboxylesterase 8 OS=Arabidopsis thaliana GN=CXE8 PE=2 SV=1	GLP1; GLP1 GID1-like protein; K14493 gibberellin receptor GID1 [EC:3.-.-.-] (A)	NULL NULL NULL NULL IPR013094 Alpha/beta hydrolase fold-3
Asa5G00743.1	PREDICTED: probable carboxylesterase 8 [Elaeis guineensis]	Probable carboxylesterase 8 OS=Arabidopsis thaliana GN=CXE8 PE=2 SV=1	hypothetical protein; K14493 gibberellin receptor GID1 [EC:3.-.-.-] (A)	IPR013094 Alpha/beta hydrolase fold-3 IPR013094 Alpha/beta hydrolase fold-3 NULL NULL NULL NULL
Asa5G04714.1	PREDICTED: probable carboxylesterase 18 [Musa acuminata subsp. malaccensis]	Probable carboxylesterase 18 OS=Arabidopsis thaliana GN=CXE18 PE=1 SV=1	GLP1; GLP1 GID1-like protein; K14493 gibberellin receptor GID1 [EC:3.-.-.-] (A)	IPR013094 Alpha/beta hydrolase fold-3 NULL NULL NULL NULL
Asa6G02306.1	TPA: putative GID1-like gibberellin receptor [Allium cepa]	Gibberellin receptor GID1C OS=Arabidopsis thaliana GN=GID1C PE=1 SV=1	gibberellin receptor GID1C-like; K14493 gibberellin receptor GID1 [EC:3.-.-.-] (A)	NULL NULL NULL NULL IPR013094 Alpha/beta hydrolase fold-3
Asa6G02763.1	PREDICTED: carboxylesterase 1-like [Phoenix dactylifera]	Probable carboxylesterase 8 OS=Arabidopsis thaliana GN=CXE8 PE=2 SV=1	hypothetical protein; K14493 gibberellin receptor GID1 [EC:3.-.-.-] (A)	IPR013094 Alpha/beta hydrolase fold-3 NULL NULL NULL NULL
Asa6G02764.1	PREDICTED: carboxylesterase 1 [Phoenix dactylifera]	Probable carboxylesterase 8 OS=Arabidopsis thaliana GN=CXE8 PE=2 SV=1	hypothetical protein; K14493 gibberellin receptor GID1 [EC:3.-.-.-] (A)	IPR013094 Alpha/beta hydrolase fold-3 NULL NULL NULL NULL
Asa6G02767.1	PREDICTED: probable carboxylesterase 8 [Elaeis guineensis]	Probable carboxylesterase 8 OS=Arabidopsis thaliana GN=CXE8 PE=2 SV=1	hypothetical protein; K14493 gibberellin receptor GID1 [EC:3.-.-.-] (A)	NULL NULL NULL NULL IPR013094 Alpha/beta hydrolase fold-3
Asa7G00289.1	PREDICTED: probable carboxylesterase 18 [Eucalyptus grandis]	Probable carboxylesterase 18 OS=Arabidopsis thaliana GN=CXE18 PE=1 SV=1	gibberellin receptor GID1C-like; K14493 gibberellin receptor GID1 [EC:3.-.-.-] (A)	NA
Asa7G02522.1	TPA: putative GID1-like gibberellin receptor [Allium cepa]	Gibberellin receptor GID1A OS=Arabidopsis thaliana GN=GID1A PE=1 SV=1	gibberellin receptor GID1C-like; K14493 gibberellin receptor GID1 [EC:3.-.-.-] (A)	NULL NULL NULL NULL IPR013094 Alpha/beta hydrolase fold-3
Asa7G07099.1	PREDICTED: probable carboxylesterase 15 [Phoenix dactylifera]	Probable carboxylesterase 17 OS=Arabidopsis thaliana GN=CXE17 PE=2 SV=1	GID1b-1; hypothetical protein; K14493 gibberellin receptor GID1 [EC:3.-.-.-] (A)	NULL NULL NULL NULL IPR013094 Alpha/beta hydrolase fold-3
Asa7G07101.1	PREDICTED: probable carboxylesterase 15 [Elaeis guineensis]	Probable carboxylesterase 17 OS=Arabidopsis thaliana GN=CXE17 PE=2 SV=1	GID1b-1; hypothetical protein; K14493 gibberellin receptor GID1 [EC:3.-.-.-] (A)	IPR013094 Alpha/beta hydrolase fold-3 NULL NULL NULL NULL
Asa8G04772.1	PREDICTED: probable carboxylesterase 8 [Elaeis guineensis]	Probable carboxylesterase 8 OS=Arabidopsis thaliana GN=CXE8 PE=2 SV=1	hypothetical protein; K14493 gibberellin receptor GID1 [EC:3.-.-.-] (A)	IPR013094 Alpha/beta hydrolase fold-3 NULL NULL NULL NULL
GIBBERELLIC ACID INSENSITIVE (GAI)
Asa0G04955.1	PREDICTED: scarecrow-like protein 9 [Musa acuminata subsp. malaccensis]	Scarecrow-like protein 33 OS=Arabidopsis thaliana GN=SCL33 PE=1 SV=1	GAL1; GAI1-like E3 ubiquitin ligase protein; K14494 DELLA protein (A)	NULL NULL IPR005202 Transcription factor GRAS IPR005202 Transcription factor GRAS
Asa4G03041.1	PREDICTED: scarecrow-like protein 21 [Phoenix dactylifera]	DELLA protein GAI1 OS=Vitis vinifera GN=GAI1 PE=2 SV=1	hypothetical protein; K14494 DELLA protein (A)	IPR005202 Transcription factor GRAS NULL NULL IPR005202 Transcription factor GRAS
Asa4G03717.1	PREDICTED: scarecrow-like protein 28 [Elaeis guineensis]	Scarecrow-like protein 28 OS=Arabidopsis thaliana GN=SCL28 PE=1 SV=1	VVGAI1; DELLA protein GAI1; K14494 DELLA protein (A)	NULL NULL IPR005202 Transcription factor GRAS IPR005202 Transcription factor GRAS
Asa5G03646.1	PREDICTED: scarecrow-like protein 28 [Phoenix dactylifera]	Scarecrow-like protein 28 OS=Arabidopsis thaliana GN=SCL28 PE=1 SV=1	VVGAI1; DELLA protein GAI1; K14494 DELLA protein (A)	NULL NULL NULL NULL IPR005202 Transcription factor GRAS IPR005202 Transcription factor GRAS
Asa6G03174.1	PREDICTED: scarecrow-like protein 28 [Elaeis guineensis]	Scarecrow-like protein 28 OS=Arabidopsis thaliana GN=SCL28 PE=1 SV=1	DELLA protein GAI1; K14494 DELLA protein (A)	IPR005202 Transcription factor GRAS NULL NULL NULL NULL IPR005202 Transcription factor GRAS
Asa6G04801.1	PREDICTED: scarecrow-like protein 15 [Elaeis guineensis]	Scarecrow-like protein 15 OS=Arabidopsis thaliana GN=SCL15 PE=2 SV=3	DELLA protein GAI-like; K14494 DELLA protein (A)	IPR005202 Transcription factor GRAS NULL NULL NULL NULL IPR005202 Transcription factor GRAS
Asa6G05068.1	PREDICTED: DELLA protein GAI-like [Elaeis guineensis]	DELLA protein GAI OS=Arabidopsis thaliana GN=GAI PE=1 SV=1	DELLA protein GAI-like; K14494 DELLA protein (A)	IPR005202 Transcription factor GRAS
Asa6G05069.1	DELLA protein GAI1, putative [Ricinus communis]	DELLA protein GAI OS=Arabidopsis thaliana GN=GAI PE=1 SV=1	DELLA protein GAI1, putative; K14494 DELLA protein (A)	IPR005202 Transcription factor GRAS NULL NULL NULL NULL IPR005202 Transcription factor GRAS IPR021914 Transcriptional factor DELLA, N-terminal
Asa6G05796.1	PREDICTED: DELLA protein RGL1-like [Phoenix dactylifera]	DELLA protein GAI1 OS=Vitis vinifera GN=GAI1 PE=2 SV=1	DELLA protein RGL1-like; K14494 DELLA protein (A)	NULL NULL NULL NULL IPR005202 Transcription factor GRAS IPR005202 Transcription factor GRAS
Asa6G07138.1	PREDICTED: DELLA protein GAI-like [Elaeis guineensis]	DELLA protein GAI OS=Arabidopsis thaliana GN=GAI PE=1 SV=1	DELLA protein GAI-like; K14494 DELLA protein (A)	IPR005202 Transcription factor GRAS NULL NULL IPR005202 Transcription factor GRAS IPR021914 Transcriptional factor DELLA, N-terminal
Asa7G04131.1	PREDICTED: scarecrow-like protein 9 [Musa acuminata subsp. malaccensis]	Scarecrow-like protein 9 OS=Arabidopsis thaliana GN=SCL9 PE=2 SV=1	DELLA protein GAI-like; K14494 DELLA protein (A)	IPR005202 Transcription factor GRAS IPR005202 Transcription factor GRAS NULL NULL
Asa8G00797.1	PREDICTED: DELLA protein RGL1-like [Phoenix dactylifera]	DELLA protein GAI1 OS=Vitis vinifera GN=GAI1 PE=2 SV=1	DELLA protein RGL1-like; K14494 DELLA protein (A)	NULL NULL IPR005202 Transcription factor GRAS IPR005202 Transcription factor GRAS
SHORT VEGETATIVE PHASE (SVP)
Asa0G05496.1	MADS box protein 5, partial [Agave tequilana]	MADS-box protein SVP OS=Arabidopsis thaliana GN=SVP PE=1 SV=1	MADS-box transcription factor 23-like; K09264 MADS-box transcription factor, plant (A)	IPR002100 Transcription factor, MADS-box IPR002100 Transcription factor, MADS-box IPR002100 Transcription factor, MADS-box IPR002100 Transcription factor, MADS-box IPR002100 Transcription factor, MADS-box IPR002487 Transcription factor, K-box NULL NULL NULL NULL IPR002100 Transcription factor, MADS-box IPR002487 Transcription factor, K-box
EARLY STAGES OF FLOROGENESIS	EARLY STAGES OF FLOROGENESIS	EARLY STAGES OF FLOROGENESIS	EARLY STAGES OF FLOROGENESIS	EARLY STAGES OF FLOROGENESIS	EARLY STAGES OF FLOROGENESIS	EARLY STAGES OF FLOROGENESIS	EARLY STAGES OF FLOROGENESIS	EARLY STAGES OF FLOROGENESIS	EARLY STAGES OF FLOROGENESIS	EARLY STAGES OF FLOROGENESIS	EARLY STAGES OF FLOROGENESIS	EARLY STAGES OF FLOROGENESIS	EARLY STAGES OF FLOROGENESIS	EARLY STAGES OF FLOROGENESIS	EARLY STAGES OF FLOROGENESIS	EARLY STAGES OF FLOROGENESIS	EARLY STAGES OF FLOROGENESIS	EARLY STAGES OF FLOROGENESIS	EARLY STAGES OF FLOROGENESIS	EARLY STAGES OF FLOROGENESIS	EARLY STAGES OF FLOROGENESIS	EARLY STAGES OF FLOROGENESIS	EARLY STAGES OF FLOROGENESIS	EARLY STAGES OF FLOROGENESIS	EARLY STAGES OF FLOROGENESIS	EARLY STAGES OF FLOROGENESIS	EARLY STAGES OF FLOROGENESIS	EARLY STAGES OF FLOROGENESIS	EARLY STAGES OF FLOROGENESIS	EARLY STAGES OF FLOROGENESIS	EARLY STAGES OF FLOROGENESIS	EARLY STAGES OF FLOROGENESIS	EARLY STAGES OF FLOROGENESIS	EARLY STAGES OF FLOROGENESIS	EARLY STAGES OF FLOROGENESIS	EARLY STAGES OF FLOROGENESIS	EARLY STAGES OF FLOROGENESIS	EARLY STAGES OF FLOROGENESIS	EARLY STAGES OF FLOROGENESIS	EARLY STAGES OF FLOROGENESIS	EARLY STAGES OF FLOROGENESIS	EARLY STAGES OF FLOROGENESIS	EARLY STAGES OF FLOROGENESIS	EARLY STAGES OF FLOROGENESIS	EARLY STAGES OF FLOROGENESIS	EARLY STAGES OF FLOROGENESIS	EARLY STAGES OF FLOROGENESIS	EARLY STAGES OF FLOROGENESIS	EARLY STAGES OF FLOROGENESIS
FLOWERING LOCUS T (FT)
Asa0G01615.1	PREDICTED: CEN-like protein 2 [Phoenix dactylifera]	Protein SELF-PRUNING OS=Solanum lycopersicum GN=SP PE=2 SV=1	protein HEADING DATE 3A-like; K16223 protein FLOWERING LOCUS T (A)	NULL NULL IPR008914 Phosphatidylethanolamine-binding protein PEBP
Asa0G05138.1	flowering locus T-like protein 2 [Allium cepa]	Protein HEADING DATE 3A OS=Oryza sativa subsp. japonica GN=HD3A PE=1 SV=1	protein HEADING DATE 3A-like; K16223 protein FLOWERING LOCUS T (A)	IPR008914 Phosphatidylethanolamine-binding protein PEBP NULL NULL
Asa2G02821.1	FT6 [Allium cepa]	Protein HEADING DATE 3A OS=Oryza sativa subsp. japonica GN=HD3A PE=1 SV=1	protein TWIN SISTER of FT-like isoform X1; K16223 protein FLOWERING LOCUS T (A)	IPR008914 Phosphatidylethanolamine-binding protein PEBP NULL NULL
Asa2G04443.1	PREDICTED: protein HEADING DATE 3A-like [Sesamum indicum]	Protein HEADING DATE 3A OS=Oryza sativa subsp. japonica GN=HD3A PE=1 SV=1	protein HEADING DATE 3A-like; K16223 protein FLOWERING LOCUS T (A)	NA
Asa2G04445.1	Hd3a, partial [Oryza sativa Indica Group]	Protein HEADING DATE 3A OS=Oryza sativa subsp. japonica GN=HD3A PE=1 SV=1	Os06g0157700; K16223 protein FLOWERING LOCUS T (A)	NA
Asa4G03276.1	brother of FT and TFL1 protein [Glycine max]	CEN-like protein 1 OS=Nicotiana tabacum GN=CET1 PE=2 SV=1	protein HEADING DATE 3A; K16223 protein FLOWERING LOCUS T (A)	NULL NULL IPR008914 Phosphatidylethanolamine-binding protein PEBP
Asa4G04758.1	PREDICTED: CEN-like protein 2 [Phoenix dactylifera]	CEN-like protein 2 OS=Nicotiana tabacum GN=CET2 PE=2 SV=1	protein HEADING DATE 3A-like; K16223 protein FLOWERING LOCUS T (A)	IPR008914 Phosphatidylethanolamine-binding protein PEBP NULL NULL
Asa5G01472.1	flowering locus T-like protein 2 [Allium cepa]	Protein HEADING DATE 3A OS=Oryza sativa subsp. japonica GN=HD3A PE=1 SV=1	protein HEADING DATE 3A-like; K16223 protein FLOWERING LOCUS T (A)	IPR008914 Phosphatidylethanolamine-binding protein PEBP NULL NULL
Asa5G02970.1	PREDICTED: CEN-like protein 2 [Phoenix dactylifera]	CEN-like protein 2 OS=Nicotiana tabacum GN=CET2 PE=2 SV=1	protein HEADING DATE 3A; K16223 protein FLOWERING LOCUS T (A)	IPR008914 Phosphatidylethanolamine-binding protein PEBP NULL NULL
Asa5G02971.1	PREDICTED: CEN-like protein 2 [Phoenix dactylifera]	CEN-like protein 2 OS=Nicotiana tabacum GN=CET2 PE=2 SV=1	protein HEADING DATE 3A; K16223 protein FLOWERING LOCUS T (A)	IPR008914 Phosphatidylethanolamine-binding protein PEBP NULL NULL
Asa5G02972.1	PREDICTED: CEN-like protein 2 [Phoenix dactylifera]	CEN-like protein 2 OS=Nicotiana tabacum GN=CET2 PE=2 SV=1	protein HEADING DATE 3A; K16223 protein FLOWERING LOCUS T (A)	IPR008914 Phosphatidylethanolamine-binding protein PEBP NULL NULL
Asa6G00187.1	PREDICTED: protein HEADING DATE 3A-like [Phoenix dactylifera]	Protein HEADING DATE 3A OS=Oryza sativa subsp. japonica GN=HD3A PE=1 SV=1	protein HEADING DATE 3A-like; K16223 protein FLOWERING LOCUS T (A)	IPR008914 Phosphatidylethanolamine-binding protein PEBP NULL NULL
Asa6G00188.1	PREDICTED: protein HEADING DATE 3A-like [Phoenix dactylifera]	Protein HEADING DATE 3B OS=Oryza sativa subsp. japonica GN=HD3B PE=2 SV=1	protein HEADING DATE 3A-like; K16223 protein FLOWERING LOCUS T (A)	IPR008914 Phosphatidylethanolamine-binding protein PEBP NULL NULL
Asa6G00732.1	FT3 [Allium cepa]	Protein HEADING DATE 3A OS=Oryza sativa subsp. japonica GN=HD3A PE=1 SV=1	SORBIDRAFT_04g025210, Sb04g025210; hypothetical protein; K16223 protein FLOWERING LOCUS T (A)	IPR008914 Phosphatidylethanolamine-binding protein PEBP NULL NULL
Asa6G01063.1	FT3 [Allium cepa]	Protein HEADING DATE 3A OS=Oryza sativa subsp. japonica GN=HD3A PE=1 SV=1	ZCN19; ZCN19 protein; K16223 protein FLOWERING LOCUS T (A)	IPR008914 Phosphatidylethanolamine-binding protein PEBP NULL NULL
Asa6G01542.1	Hd3a [Oryza rufipogon]	Protein HEADING DATE 3A OS=Oryza sativa subsp. japonica GN=HD3A PE=1 SV=1	Os06g0157700; K16223 protein FLOWERING LOCUS T (A)	NULL NULL IPR008914 Phosphatidylethanolamine-binding protein PEBP
Asa6G04367.1	flowering FT3 protein [Allium cepa]	Protein HEADING DATE 3A OS=Oryza sativa subsp. japonica GN=HD3A PE=1 SV=1	protein FLOWERING LOCUS T; K16223 protein FLOWERING LOCUS T (A)	NULL NULL IPR008914 Phosphatidylethanolamine-binding protein PEBP
Asa6G06199.1	flowering locus T [Allium sativum]	Protein HEADING DATE 3A OS=Oryza sativa subsp. japonica GN=HD3A PE=1 SV=1	POPTRDRAFT_765657; flowering locus T family protein; K16223 protein FLOWERING LOCUS T (A)	IPR008914 Phosphatidylethanolamine-binding protein PEBP NULL NULL
Asa6G06200.1	flowering locus T [Allium sativum]	Protein HEADING DATE 3A OS=Oryza sativa subsp. japonica GN=HD3A PE=1 SV=1	POPTRDRAFT_765657; flowering locus T family protein; K16223 protein FLOWERING LOCUS T (A)	IPR008914 Phosphatidylethanolamine-binding protein PEBP NULL NULL
Asa7G06383.1	FT-like protein [Allium cepa]	Protein HEADING DATE 3A OS=Oryza sativa subsp. japonica GN=HD3A PE=1 SV=1	protein HEADING DATE 3A-like; K16223 protein FLOWERING LOCUS T (A)	IPR008914 Phosphatidylethanolamine-binding protein PEBP NULL NULL
Asa7G06386.1	FT-like protein [Allium cepa]	Protein HEADING DATE 3A OS=Oryza sativa subsp. japonica GN=HD3A PE=1 SV=1	protein HEADING DATE 3A; K16223 protein FLOWERING LOCUS T (A)	IPR008914 Phosphatidylethanolamine-binding protein PEBP NULL NULL
Asa7G06404.1	FTL2 [Cucurbita moschata]	Protein HEADING DATE 3A OS=Oryza sativa subsp. japonica GN=HD3A PE=1 SV=1	CsFT; protein HEADING DATE 3A; K16223 protein FLOWERING LOCUS T (A)	NULL NULL
Asa7G06501.1	PREDICTED: protein FLOWERING LOCUS T-like isoform X2 [Musa acuminata subsp. malaccensis]	Protein FLOWERING LOCUS T OS=Arabidopsis thaliana GN=FT PE=1 SV=2	protein TWIN SISTER of FT-like isoform X1; K16223 protein FLOWERING LOCUS T (A)	NA
Asa8G01025.1	FT4 [Allium cepa]	Protein HEADING DATE 3A OS=Oryza sativa subsp. japonica GN=HD3A PE=1 SV=1	protein HEADING DATE 3A-like; K16223 protein FLOWERING LOCUS T (A)	IPR008914 Phosphatidylethanolamine-binding protein PEBP NULL NULL
Asa8G01036.1	FT4 [Allium cepa]	Protein HEADING DATE 3A OS=Oryza sativa subsp. japonica GN=HD3A PE=1 SV=1	protein HEADING DATE 3A-like; K16223 protein FLOWERING LOCUS T (A)	NULL NULL IPR008914 Phosphatidylethanolamine-binding protein PEBP
Asa8G04470.1	flowering locus T-like protein 2 [Allium cepa]	Protein HEADING DATE 3A OS=Oryza sativa subsp. japonica GN=HD3A PE=1 SV=1	protein FLOWERING LOCUS T-like; K16223 protein FLOWERING LOCUS T (A)	IPR008914 Phosphatidylethanolamine-binding protein PEBP
SUPPRESSOR OF OVEREXPRESSION OF CONSTANS1 (SOC1)
Asa0G01154.1	Agamous-like MADS-box protein AGL8 [Glycine soja]	MADS-box protein SOC1 OS=Arabidopsis thaliana GN=SOC1 PE=1 SV=1	AGL6; MADS-box transcription factor 6; K09264 MADS-box transcription factor, plant (A)	IPR002100 Transcription factor, MADS-box IPR002487 Transcription factor, K-box IPR002100 Transcription factor, MADS-box IPR002487 Transcription factor, K-box
LEAFY (LFY)
Asa4G05355.1	LFY [Allium cepa]	Floricaula/leafy homolog OS=Populus trichocarpa GN=FL PE=2 SV=2	NA	IPR002910 Floricaula/leafy protein
Asa4G05365.1	LFY [Allium cepa]	Floricaula/leafy homolog OS=Populus trichocarpa GN=FL PE=2 SV=2	NA	IPR002910 Floricaula/leafy protein
Asa8G01094.1	LFY [Allium cepa]	Protein LEAFY OS=Arabidopsis thaliana GN=LFY PE=1 SV=2	NA	IPR002910 Floricaula/leafy protein
LATE STAGES OF FLOROGENESIS
APETALA2 (AP2)
Asa1G03964.1	PREDICTED: floral homeotic protein APETALA 2-like [Cicer arietinum]	AP2-like ethylene-responsive transcription factor TOE3 OS=Arabidopsis thaliana GN=TOE3 PE=2 SV=1	floral homeotic protein APETALA 2-like; K09284 AP2-like factor, euAP2 lineage (A)	IPR001471 AP2/ERF domain IPR001471 AP2/ERF domain NULL NULL NULL NULL IPR001471 AP2/ERF domain IPR001471 AP2/ERF domain IPR001471 AP2/ERF domain IPR001471 AP2/ERF domain IPR001471 AP2/ERF domain IPR001471 AP2/ERF domain
Asa2G01500.1	PREDICTED: AP2-like ethylene-responsive transcription factor TOE3 isoform X6 [Elaeis guineensis]	Floral homeotic protein APETALA 2 OS=Arabidopsis thaliana GN=AP2 PE=1 SV=1	AP2-like ethylene-responsive transcription factor TOE3; K09284 AP2-like factor, euAP2 lineage (A)	IPR001471 AP2/ERF domain
Asa2G02445.1	PREDICTED: AP2-like ethylene-responsive transcription factor TOE3 isoform X6 [Elaeis guineensis]	Floral homeotic protein APETALA 2 OS=Arabidopsis thaliana GN=AP2 PE=1 SV=1	AP2-like ethylene-responsive transcription factor TOE3; K09284 AP2-like factor, euAP2 lineage (A)	IPR001471 AP2/ERF domain IPR001471 AP2/ERF domain NULL NULL NULL NULL IPR001471 AP2/ERF domain
Asa3G00682.1	PREDICTED: floral homeotic protein APETALA 2-like [Phoenix dactylifera]	Floral homeotic protein APETALA 2 OS=Arabidopsis thaliana GN=AP2 PE=1 SV=1	floral homeotic protein APETALA 2-like; K09284 AP2-like factor, euAP2 lineage (A)	IPR001471 AP2/ERF domain IPR001471 AP2/ERF domain IPR001471 AP2/ERF domain IPR001471 AP2/ERF domain IPR001471 AP2/ERF domain IPR001471 AP2/ERF domain NULL NULL NULL NULL
Asa5G03649.1	PREDICTED: floral homeotic protein APETALA 2-like [Phoenix dactylifera]	Floral homeotic protein APETALA 2 OS=Arabidopsis thaliana GN=AP2 PE=1 SV=1	floral homeotic protein APETALA 2-like; K09284 AP2-like factor, euAP2 lineage (A)	IPR001471 AP2/ERF domain IPR001471 AP2/ERF domain NULL NULL NULL NULL IPR001471 AP2/ERF domain IPR001471 AP2/ERF domain IPR001471 AP2/ERF domain IPR001471 AP2/ERF domain
Asa5G04165.1	PREDICTED: floral homeotic protein APETALA 2-like [Phoenix dactylifera]	Floral homeotic protein APETALA 2 OS=Arabidopsis thaliana GN=AP2 PE=1 SV=1	floral homeotic protein APETALA 2-like; K09284 AP2-like factor, euAP2 lineage (A)	IPR001471 AP2/ERF domain IPR001471 AP2/ERF domain NULL NULL NULL NULL IPR001471 AP2/ERF domain IPR001471 AP2/ERF domain IPR001471 AP2/ERF domain IPR001471 AP2/ERF domain IPR001471 AP2/ERF domain IPR001471 AP2/ERF domain
Asa5G04167.1	PREDICTED: floral homeotic protein APETALA 2-like [Phoenix dactylifera]	Floral homeotic protein APETALA 2 OS=Arabidopsis thaliana GN=AP2 PE=1 SV=1	floral homeotic protein APETALA 2-like; K09284 AP2-like factor, euAP2 lineage (A)	IPR001471 AP2/ERF domain IPR001471 AP2/ERF domain NULL NULL NULL NULL IPR001471 AP2/ERF domain IPR001471 AP2/ERF domain IPR001471 AP2/ERF domain IPR001471 AP2/ERF domain IPR001471 AP2/ERF domain IPR001471 AP2/ERF domain
Asa6G04690.1	PREDICTED: floral homeotic protein APETALA 2-like [Phoenix dactylifera]	Floral homeotic protein APETALA 2 OS=Arabidopsis thaliana GN=AP2 PE=1 SV=1	floral homeotic protein APETALA 2-like; K09284 AP2-like factor, euAP2 lineage (A)	IPR001471 AP2/ERF domain IPR001471 AP2/ERF domain IPR001471 AP2/ERF domain IPR001471 AP2/ERF domain NULL NULL NULL NULL IPR001471 AP2/ERF domain IPR001471 AP2/ERF domain IPR001471 AP2/ERF domain IPR001471 AP2/ERF domain
Asa6G04691.1	APETALA2 protein homolog HAP2 [Hyacinthus orientalis]	Floral homeotic protein APETALA 2 OS=Arabidopsis thaliana GN=AP2 PE=1 SV=1	ethylene-responsive transcription factor RAP2-7-like; K09284 AP2-like factor, euAP2 lineage (A)	IPR001471 AP2/ERF domain IPR001471 AP2/ERF domain IPR001471 AP2/ERF domain IPR001471 AP2/ERF domain NULL NULL NULL NULL IPR001471 AP2/ERF domain IPR001471 AP2/ERF domain IPR001471 AP2/ERF domain IPR001471 AP2/ERF domain
Asa7G02976.1	floral homeotic protein [Triticum carthlicum]	Floral homeotic protein APETALA 2 OS=Arabidopsis thaliana GN=AP2 PE=1 SV=1	floral homeotic protein APETALA 2-like; K09284 AP2-like factor, euAP2 lineage (A)	IPR001471 AP2/ERF domain IPR001471 AP2/ERF domain IPR001471 AP2/ERF domain IPR001471 AP2/ERF domain NULL NULL NULL NULL IPR001471 AP2/ERF domain IPR001471 AP2/ERF domain IPR001471 AP2/ERF domain IPR001471 AP2/ERF domain
Asa8G00256.1	PREDICTED: AP2-like ethylene-responsive transcription factor TOE3 isoform X2 [Phoenix dactylifera]	Floral homeotic protein APETALA 2 OS=Arabidopsis thaliana GN=AP2 PE=1 SV=1	floral homeotic protein APETALA 2-like; K09284 AP2-like factor, euAP2 lineage (A)	IPR001471 AP2/ERF domain
Asa8G03944.1	PREDICTED: floral homeotic protein APETALA 2-like [Cicer arietinum]	AP2-like ethylene-responsive transcription factor TOE3 OS=Arabidopsis thaliana GN=TOE3 PE=2 SV=1	floral homeotic protein APETALA 2-like; K09284 AP2-like factor, euAP2 lineage (A)	IPR001471 AP2/ERF domain IPR001471 AP2/ERF domain NULL NULL NULL NULL IPR001471 AP2/ERF domain IPR001471 AP2/ERF domain IPR001471 AP2/ERF domain IPR001471 AP2/ERF domain IPR001471 AP2/ERF domain IPR001471 AP2/ERF domain
Asa8G04167.1	PREDICTED: AP2-like ethylene-responsive transcription factor TOE3 isoform X6 [Elaeis guineensis]	Floral homeotic protein APETALA 2 OS=Arabidopsis thaliana GN=AP2 PE=1 SV=1	AP2-like ethylene-responsive transcription factor TOE3; K09284 AP2-like factor, euAP2 lineage (A)	IPR001471 AP2/ERF domain IPR001471 AP2/ERF domain NULL NULL NULL NULL
Asa8G04721.1	PREDICTED: AP2-like ethylene-responsive transcription factor TOE3 isoform X2 [Phoenix dactylifera]	Floral homeotic protein APETALA 2 OS=Arabidopsis thaliana GN=AP2 PE=1 SV=1	AP2-like ethylene-responsive transcription factor TOE3; K09284 AP2-like factor, euAP2 lineage (A)	IPR001471 AP2/ERF domain
APETALA3 (AP3)
Asa4G02647.1	APETALA3-like protein 4 [Narcissus tazetta var. chinensis]	MADS-box transcription factor 16 OS=Oryza sativa subsp. japonica GN=MADS16 PE=1 SV=2	MADS-box transcription factor 16-like; K09264 MADS-box transcription factor, plant (A)	IPR002100 Transcription factor, MADS-box IPR002487 Transcription factor, K-box NULL NULL NULL NULL IPR002100 Transcription factor, MADS-box IPR002487 Transcription factor, K-box IPR002100 Transcription factor, MADS-box IPR002100 Transcription factor, MADS-box IPR002100 Transcription factor, MADS-box IPR002100 Transcription factor, MADS-box
PISTILLATA (PI)
Asa0G05508.1	PISTILLATA-like MADS box protein [Allium cepa]	MADS-box transcription factor 4 OS=Oryza sativa subsp. japonica GN=MADS4 PE=1 SV=3	PI; floral homeotic protein PMADS 2; K09264 MADS-box transcription factor, plant (A)	IPR002487 Transcription factor, K-box IPR002487 Transcription factor, K-box
Asa3G05110.1	PISTILLATA-like MADS box protein [Allium cepa]	Floral homeotic protein PMADS 2 OS=Petunia hybrida GN=PMADS2 PE=2 SV=1	MADS-box transcription factor 2-like; K09264 MADS-box transcription factor, plant (A)	IPR002487 Transcription factor, K-box NULL NULL NULL NULL IPR002487 Transcription factor, K-box
Asa4G03473.1	PISTILLATA-like MADS box protein [Allium cepa]	MADS-box transcription factor 2 OS=Oryza sativa subsp. japonica GN=MADS2 PE=2 SV=1	MADS-box transcription factor 2-like; K09264 MADS-box transcription factor, plant (A)	IPR002100 Transcription factor, MADS-box IPR002100 Transcription factor, MADS-box IPR002100 Transcription factor, MADS-box IPR002100 Transcription factor, MADS-box IPR002487 Transcription factor, K-box IPR002100 Transcription factor, MADS-box NULL NULL NULL NULL IPR002100 Transcription factor, MADS-box IPR002487 Transcription factor, K-box
Asa4G03475.1	PISTILLATA-like MADS box protein [Allium cepa]	MADS-box transcription factor 2 OS=Oryza sativa subsp. japonica GN=MADS2 PE=2 SV=1	MADS-box transcription factor 2-like; K09264 MADS-box transcription factor, plant (A)	IPR002100 Transcription factor, MADS-box IPR002100 Transcription factor, MADS-box IPR002100 Transcription factor, MADS-box IPR002100 Transcription factor, MADS-box IPR002487 Transcription factor, K-box IPR002100 Transcription factor, MADS-box NULL NULL NULL NULL IPR002100 Transcription factor, MADS-box IPR002487 Transcription factor, K-box
Asa4G04864.1	PISTILLATA-like MADS box protein [Allium cepa]	MADS-box transcription factor 2 OS=Oryza sativa subsp. japonica GN=MADS2 PE=2 SV=1	MADS-box transcription factor 2-like; K09264 MADS-box transcription factor, plant (A)	IPR002100 Transcription factor, MADS-box IPR002487 Transcription factor, K-box IPR002100 Transcription factor, MADS-box IPR002100 Transcription factor, MADS-box IPR002100 Transcription factor, MADS-box IPR002100 Transcription factor, MADS-box IPR002487 Transcription factor, K-box NULL NULL NULL NULL
SEPALLATA 1 (SEP1)
Asa5G04364.1	E-class MADS-box protein [Allium cepa]	Agamous-like MADS-box protein AGL9 homolog OS=Aranda deborah PE=2 SV=1	developmental protein SEPALLATA 1; K09264 MADS-box transcription factor, plant (A)	IPR002100 Transcription factor, MADS-box IPR002487 Transcription factor, K-box IPR002100 Transcription factor, MADS-box IPR002487 Transcription factor, K-box NULL NULL NULL NULL IPR002100 Transcription factor, MADS-box IPR002100 Transcription factor, MADS-box IPR002100 Transcription factor, MADS-box IPR002100 Transcription factor, MADS-box
AGAMOUS (AG)
Asa0G01115.1	A-class MADS-box protein [Allium cepa]	Agamous-like MADS-box protein AGL8 OS=Arabidopsis thaliana GN=AGL8 PE=1 SV=1	truncated transcription factor CAULIFLOWER A-like; K09264 MADS-box transcription factor, plant (A)	IPR002100 Transcription factor, MADS-box IPR002100 Transcription factor, MADS-box NULL NULL NULL NULL IPR002100 Transcription factor, MADS-box IPR002100 Transcription factor, MADS-box IPR002100 Transcription factor, MADS-box IPR002100 Transcription factor, MADS-box
Asa0G01154.1	Agamous-like MADS-box protein AGL8 [Glycine soja]	MADS-box protein SOC1 OS=Arabidopsis thaliana GN=SOC1 PE=1 SV=1	AGL6; MADS-box transcription factor 6; K09264 MADS-box transcription factor, plant (A)	IPR002100 Transcription factor, MADS-box IPR002487 Transcription factor, K-box IPR002100 Transcription factor, MADS-box IPR002487 Transcription factor, K-box
Asa0G01588.1	MADS-box protein 28 [Erycina pusilla]	Agamous-like MADS-box protein AGL80 OS=Arabidopsis thaliana GN=AGL80 PE=1 SV=1	uncharacterized LOC100825352; K19995 secretory carrier-associated membrane protein (A)	IPR002100 Transcription factor, MADS-box IPR002100 Transcription factor, MADS-box IPR002100 Transcription factor, MADS-box IPR002100 Transcription factor, MADS-box NULL NULL NULL NULL IPR002100 Transcription factor, MADS-box IPR002100 Transcription factor, MADS-box
Asa0G01746.1	PREDICTED: agamous-like MADS-box protein AGL80 [Musa acuminata subsp. malaccensis]	Agamous-like MADS-box protein AGL80 OS=Arabidopsis thaliana GN=AGL80 PE=1 SV=1	uncharacterized LOC100825352; K19995 secretory carrier-associated membrane protein (A)	IPR002100 Transcription factor, MADS-box NULL NULL NULL NULL
Asa0G02242.1	PREDICTED: agamous-like MADS-box protein AGL80 [Musa acuminata subsp. malaccensis]	Agamous-like MADS-box protein AGL80 OS=Arabidopsis thaliana GN=AGL80 PE=1 SV=1	uncharacterized LOC100825352; K19995 secretory carrier-associated membrane protein (A)	IPR002100 Transcription factor, MADS-box IPR002100 Transcription factor, MADS-box IPR002100 Transcription factor, MADS-box IPR002100 Transcription factor, MADS-box NULL NULL NULL NULL IPR002100 Transcription factor, MADS-box IPR002100 Transcription factor, MADS-box
Asa0G02272.1	PREDICTED: agamous-like MADS-box protein AGL80 [Musa acuminata subsp. malaccensis]	Agamous-like MADS-box protein AGL80 OS=Arabidopsis thaliana GN=AGL80 PE=1 SV=1	uncharacterized LOC100825352; K19995 secretory carrier-associated membrane protein (A)	IPR002100 Transcription factor, MADS-box IPR002100 Transcription factor, MADS-box IPR002100 Transcription factor, MADS-box IPR002100 Transcription factor, MADS-box IPR002100 Transcription factor, MADS-box IPR002100 Transcription factor, MADS-box NULL NULL NULL NULL
Asa0G03392.1	PREDICTED: agamous-like MADS-box protein AGL62 [Musa acuminata subsp. malaccensis]	NA	NA	NA
Asa0G03432.1	PREDICTED: agamous-like MADS-box protein AGL80 [Musa acuminata subsp. malaccensis]	Agamous-like MADS-box protein AGL80 OS=Arabidopsis thaliana GN=AGL80 PE=1 SV=1	uncharacterized LOC100825352; K19995 secretory carrier-associated membrane protein (A)	IPR002100 Transcription factor, MADS-box IPR002100 Transcription factor, MADS-box IPR002100 Transcription factor, MADS-box IPR002100 Transcription factor, MADS-box IPR002100 Transcription factor, MADS-box NULL NULL NULL NULL IPR002100 Transcription factor, MADS-box
Asa0G03671.1	hypothetical protein ZOSMA_16G00320 [Zostera marina]	Agamous-like MADS-box protein AGL80 OS=Arabidopsis thaliana GN=AGL80 PE=1 SV=1	uncharacterized LOC100825352; K19995 secretory carrier-associated membrane protein (A)	IPR002100 Transcription factor, MADS-box NULL NULL NULL NULL
Asa0G04133.1	hypothetical protein MIMGU_mgv1a017292mg [Erythranthe guttata]	MADS-box transcription factor 3 OS=Oryza sativa subsp. japonica GN=MADS3 PE=2 SV=1	agamous-like MADS-box protein AGL1; K09264 MADS-box transcription factor, plant (A)	IPR002100 Transcription factor, MADS-box IPR002100 Transcription factor, MADS-box IPR002100 Transcription factor, MADS-box IPR002100 Transcription factor, MADS-box NULL NULL NULL NULL IPR002100 Transcription factor, MADS-box IPR002100 Transcription factor, MADS-box
Asa0G05770.1	PREDICTED: agamous-like MADS-box protein AGL80 [Phoenix dactylifera]	Agamous-like MADS-box protein AGL80 OS=Arabidopsis thaliana GN=AGL80 PE=1 SV=1	uncharacterized LOC100825352; K19995 secretory carrier-associated membrane protein (A)	IPR002100 Transcription factor, MADS-box IPR002100 Transcription factor, MADS-box NULL NULL NULL NULL IPR002100 Transcription factor, MADS-box IPR002100 Transcription factor, MADS-box IPR002100 Transcription factor, MADS-box IPR002100 Transcription factor, MADS-box
Asa1G00483.1	MADS box protein [Asparagus officinalis]	Agamous-like MADS-box protein AGL9 homolog OS=Aranda deborah PE=2 SV=1	mads box protein, putative (EC:1.3.1.74); K09264 MADS-box transcription factor, plant (A)	NULL NULL NULL NULL IPR002487 Transcription factor, K-box IPR002487 Transcription factor, K-box
Asa1G01084.1	PREDICTED: agamous-like MADS-box protein AGL80 [Musa acuminata subsp. malaccensis]	Agamous-like MADS-box protein AGL80 OS=Arabidopsis thaliana GN=AGL80 PE=1 SV=1	uncharacterized LOC100825352; K19995 secretory carrier-associated membrane protein (A)	IPR002100 Transcription factor, MADS-box NULL NULL NULL NULL IPR002100 Transcription factor, MADS-box IPR002100 Transcription factor, MADS-box IPR002100 Transcription factor, MADS-box IPR002100 Transcription factor, MADS-box IPR002100 Transcription factor, MADS-box
Asa1G01103.1	PREDICTED: agamous-like MADS-box protein AGL62 [Phoenix dactylifera]	Agamous-like MADS-box protein AGL62 OS=Arabidopsis thaliana GN=AGL62 PE=1 SV=1	agamous-like MADS-box protein AGL61; K12412 pheromone receptor transcription factor (A)	IPR002100 Transcription factor, MADS-box IPR002100 Transcription factor, MADS-box IPR002100 Transcription factor, MADS-box IPR002100 Transcription factor, MADS-box NULL NULL IPR002100 Transcription factor, MADS-box
Asa1G01105.1	PREDICTED: agamous-like MADS-box protein AGL62 [Elaeis guineensis]	Agamous-like MADS-box protein AGL62 OS=Arabidopsis thaliana GN=AGL62 PE=1 SV=1	agamous-like MADS-box protein AGL61; K12412 pheromone receptor transcription factor (A)	IPR002100 Transcription factor, MADS-box IPR002100 Transcription factor, MADS-box IPR002100 Transcription factor, MADS-box IPR002100 Transcription factor, MADS-box IPR002100 Transcription factor, MADS-box NULL NULL IPR002100 Transcription factor, MADS-box
Asa1G01106.1	PREDICTED: agamous-like MADS-box protein AGL62 [Elaeis guineensis]	Agamous-like MADS-box protein AGL62 OS=Arabidopsis thaliana GN=AGL62 PE=1 SV=1	agamous-like MADS-box protein AGL61; K12412 pheromone receptor transcription factor (A)	IPR002100 Transcription factor, MADS-box IPR002100 Transcription factor, MADS-box IPR002100 Transcription factor, MADS-box IPR002100 Transcription factor, MADS-box IPR002100 Transcription factor, MADS-box NULL NULL IPR002100 Transcription factor, MADS-box
Asa1G01372.1	PREDICTED: agamous-like MADS-box protein AGL80 [Musa acuminata subsp. malaccensis]	Agamous-like MADS-box protein AGL80 OS=Arabidopsis thaliana GN=AGL80 PE=1 SV=1	uncharacterized LOC100825352; K19995 secretory carrier-associated membrane protein (A)	IPR002100 Transcription factor, MADS-box IPR002100 Transcription factor, MADS-box IPR002100 Transcription factor, MADS-box IPR002100 Transcription factor, MADS-box IPR002100 Transcription factor, MADS-box IPR002100 Transcription factor, MADS-box
Asa1G02154.1	PREDICTED: agamous-like MADS-box protein AGL80 [Musa acuminata subsp. malaccensis]	Agamous-like MADS-box protein AGL92 OS=Arabidopsis thaliana GN=AGL92 PE=1 SV=1	uncharacterized LOC100825352; K19995 secretory carrier-associated membrane protein (A)	NULL NULL NULL NULL IPR002100 Transcription factor, MADS-box IPR002100 Transcription factor, MADS-box IPR002100 Transcription factor, MADS-box
Asa1G02172.1	PREDICTED: agamous-like MADS-box protein AGL80 [Musa acuminata subsp. malaccensis]	Agamous-like MADS-box protein AGL80 OS=Arabidopsis thaliana GN=AGL80 PE=1 SV=1	uncharacterized LOC100825352; K19995 secretory carrier-associated membrane protein (A)	NULL NULL NULL NULL IPR002100 Transcription factor, MADS-box IPR002100 Transcription factor, MADS-box IPR002100 Transcription factor, MADS-box IPR002100 Transcription factor, MADS-box IPR002100 Transcription factor, MADS-box IPR002100 Transcription factor, MADS-box
Asa1G02651.1	PREDICTED: agamous-like MADS-box protein AGL80 [Fragaria vesca subsp. vesca]	Agamous-like MADS-box protein AGL80 OS=Arabidopsis thaliana GN=AGL80 PE=1 SV=1	NA	NA
Asa1G02652.1	MADS-box protein 28 [Erycina pusilla]	Agamous-like MADS-box protein AGL80 OS=Arabidopsis thaliana GN=AGL80 PE=1 SV=1	uncharacterized LOC100825352; K19995 secretory carrier-associated membrane protein (A)	IPR002100 Transcription factor, MADS-box IPR002100 Transcription factor, MADS-box NULL NULL NULL NULL IPR002100 Transcription factor, MADS-box
Asa1G02655.1	PREDICTED: agamous-like MADS-box protein AGL80 [Musa acuminata subsp. malaccensis]	Agamous-like MADS-box protein AGL80 OS=Arabidopsis thaliana GN=AGL80 PE=1 SV=1	uncharacterized LOC100825352; K19995 secretory carrier-associated membrane protein (A)	IPR002100 Transcription factor, MADS-box IPR002100 Transcription factor, MADS-box NULL NULL NULL NULL IPR002100 Transcription factor, MADS-box
Asa1G02702.1	hypothetical protein ZOSMA_16G00320 [Zostera marina]	Agamous-like MADS-box protein AGL80 OS=Arabidopsis thaliana GN=AGL80 PE=1 SV=1	uncharacterized LOC100825352; K19995 secretory carrier-associated membrane protein (A)	NULL NULL NULL NULL IPR002100 Transcription factor, MADS-box IPR002100 Transcription factor, MADS-box IPR002100 Transcription factor, MADS-box
Asa1G02712.1	hypothetical protein ZOSMA_16G00320 [Zostera marina]	Agamous-like MADS-box protein AGL80 OS=Arabidopsis thaliana GN=AGL80 PE=1 SV=1	uncharacterized LOC100825352; K19995 secretory carrier-associated membrane protein (A)	NULL NULL NULL NULL IPR002100 Transcription factor, MADS-box IPR002100 Transcription factor, MADS-box IPR002100 Transcription factor, MADS-box
Asa1G02719.1	PREDICTED: agamous-like MADS-box protein AGL80 [Musa acuminata subsp. malaccensis]	Agamous-like MADS-box protein AGL80 OS=Arabidopsis thaliana GN=AGL80 PE=1 SV=1	uncharacterized LOC100825352; K19995 secretory carrier-associated membrane protein (A)	NULL NULL NULL NULL IPR002100 Transcription factor, MADS-box IPR002100 Transcription factor, MADS-box IPR002100 Transcription factor, MADS-box
Asa1G04118.1	PREDICTED: agamous-like MADS-box protein AGL61 [Musa acuminata subsp. malaccensis]	Agamous-like MADS-box protein AGL61 OS=Arabidopsis thaliana GN=AGL61 PE=1 SV=1	agamous-like MADS-box protein AGL61; K12412 pheromone receptor transcription factor (A)	IPR002100 Transcription factor, MADS-box IPR002100 Transcription factor, MADS-box IPR002100 Transcription factor, MADS-box IPR002100 Transcription factor, MADS-box IPR002100 Transcription factor, MADS-box IPR002100 Transcription factor, MADS-box NULL NULL
Asa1G04149.1	PREDICTED: agamous-like MADS-box protein AGL61 [Musa acuminata subsp. malaccensis]	Agamous-like MADS-box protein AGL61 OS=Arabidopsis thaliana GN=AGL61 PE=1 SV=1	agamous-like MADS-box protein AGL61; K12412 pheromone receptor transcription factor (A)	IPR002100 Transcription factor, MADS-box IPR002100 Transcription factor, MADS-box IPR002100 Transcription factor, MADS-box IPR002100 Transcription factor, MADS-box NULL NULL IPR002100 Transcription factor, MADS-box IPR002100 Transcription factor, MADS-box
Asa2G01214.1	PREDICTED: agamous-like MADS-box protein AGL80 [Elaeis guineensis]	Agamous-like MADS-box protein AGL92 OS=Arabidopsis thaliana GN=AGL92 PE=1 SV=1	uncharacterized LOC100825352; K19995 secretory carrier-associated membrane protein (A)	IPR002100 Transcription factor, MADS-box NULL NULL NULL NULL IPR002100 Transcription factor, MADS-box
Asa2G01372.1	PREDICTED: agamous-like MADS-box protein AGL80 [Musa acuminata subsp. malaccensis]	Agamous-like MADS-box protein AGL80 OS=Arabidopsis thaliana GN=AGL80 PE=1 SV=1	uncharacterized LOC100825352; K19995 secretory carrier-associated membrane protein (A)	NULL NULL NULL NULL IPR002100 Transcription factor, MADS-box IPR002100 Transcription factor, MADS-box IPR002100 Transcription factor, MADS-box
Asa2G01811.1	PREDICTED: agamous-like MADS-box protein AGL80 [Phoenix dactylifera]	NA	NA	NA
Asa2G02618.1	PREDICTED: agamous-like MADS-box protein AGL61 [Musa acuminata subsp. malaccensis]	Agamous-like MADS-box protein AGL62 OS=Arabidopsis thaliana GN=AGL62 PE=1 SV=1	agamous-like MADS-box protein AGL61; K12412 pheromone receptor transcription factor (A)	IPR002100 Transcription factor, MADS-box IPR002100 Transcription factor, MADS-box IPR002100 Transcription factor, MADS-box IPR002100 Transcription factor, MADS-box NULL NULL IPR002100 Transcription factor, MADS-box IPR002100 Transcription factor, MADS-box
Asa2G03201.1	PREDICTED: agamous-like MADS-box protein AGL14 [Phoenix dactylifera]	NA	NA	NA
Asa2G03202.1	PREDICTED: agamous-like MADS-box protein AGL14 [Phoenix dactylifera]	Agamous-like MADS-box protein AGL92 OS=Arabidopsis thaliana GN=AGL92 PE=1 SV=1	Floral homeotic protein DEFICIENS isoform 1; K09264 MADS-box transcription factor, plant (A)	IPR002100 Transcription factor, MADS-box
Asa2G03205.1	PREDICTED: agamous-like MADS-box protein AGL14 [Phoenix dactylifera]	Agamous-like MADS-box protein AGL92 OS=Arabidopsis thaliana GN=AGL92 PE=1 SV=1	Floral homeotic protein DEFICIENS isoform 1; K09264 MADS-box transcription factor, plant (A)	IPR002100 Transcription factor, MADS-box IPR002100 Transcription factor, MADS-box
Asa2G03211.1	PREDICTED: agamous-like MADS-box protein AGL80 [Musa acuminata subsp. malaccensis]	Agamous-like MADS-box protein AGL80 OS=Arabidopsis thaliana GN=AGL80 PE=1 SV=1	uncharacterized LOC100825352; K19995 secretory carrier-associated membrane protein (A)	IPR002100 Transcription factor, MADS-box IPR002100 Transcription factor, MADS-box IPR002100 Transcription factor, MADS-box IPR002100 Transcription factor, MADS-box NULL NULL NULL NULL IPR002100 Transcription factor, MADS-box IPR002100 Transcription factor, MADS-box
Asa2G03672.1	A-class MADS-box protein [Allium cepa]	Agamous-like MADS-box protein AGL8 homolog OS=Sinapis alba GN=AGL8 PE=2 SV=1	truncated transcription factor CAULIFLOWER A-like; K09264 MADS-box transcription factor, plant (A)	IPR002100 Transcription factor, MADS-box IPR002100 Transcription factor, MADS-box IPR002100 Transcription factor, MADS-box IPR002100 Transcription factor, MADS-box NULL NULL NULL NULL IPR002100 Transcription factor, MADS-box IPR002100 Transcription factor, MADS-box
Asa2G03690.1	PREDICTED: agamous-like MADS-box protein AGL14 [Phoenix dactylifera]	Protein TRANSPARENT TESTA 16 OS=Arabidopsis thaliana GN=TT16 PE=1 SV=1	MADS-box transcription factor 21-like; K09264 MADS-box transcription factor, plant (A)	IPR002100 Transcription factor, MADS-box IPR002100 Transcription factor, MADS-box IPR002100 Transcription factor, MADS-box IPR002100 Transcription factor, MADS-box IPR002100 Transcription factor, MADS-box IPR002100 Transcription factor, MADS-box NULL NULL
Asa2G04084.1	PREDICTED: agamous-like MADS-box protein AGL14 [Phoenix dactylifera]	Protein TRANSPARENT TESTA 16 OS=Arabidopsis thaliana GN=TT16 PE=1 SV=1	MADS-box transcription factor 27-like; K09263 MADS-box transcription enhancer factor 2, invertebrate (A)	NULL NULL IPR002100 Transcription factor, MADS-box IPR002100 Transcription factor, MADS-box IPR002100 Transcription factor, MADS-box IPR002100 Transcription factor, MADS-box IPR002100 Transcription factor, MADS-box IPR002100 Transcription factor, MADS-box
Asa2G04145.1	PREDICTED: agamous-like MADS-box protein AGL14 [Phoenix dactylifera]	Protein TRANSPARENT TESTA 16 OS=Arabidopsis thaliana GN=TT16 PE=1 SV=1	MADS-box transcription factor 21-like; K09264 MADS-box transcription factor, plant (A)	IPR002100 Transcription factor, MADS-box IPR002100 Transcription factor, MADS-box IPR002100 Transcription factor, MADS-box IPR002100 Transcription factor, MADS-box NULL NULL IPR002100 Transcription factor, MADS-box IPR002100 Transcription factor, MADS-box
Asa2G04871.1	PREDICTED: agamous-like MADS-box protein AGL80 [Phoenix dactylifera]	MADS-box transcription factor PHERES 2 OS=Arabidopsis thaliana GN=PHE2 PE=1 SV=1	uncharacterized LOC100825352; K19995 secretory carrier-associated membrane protein (A)	IPR002100 Transcription factor, MADS-box NULL NULL NULL NULL IPR002100 Transcription factor, MADS-box IPR002100 Transcription factor, MADS-box IPR002100 Transcription factor, MADS-box IPR002100 Transcription factor, MADS-box IPR002100 Transcription factor, MADS-box
Asa2G05299.1	PREDICTED: agamous-like MADS-box protein AGL80 [Musa acuminata subsp. malaccensis]	Agamous-like MADS-box protein AGL80 OS=Arabidopsis thaliana GN=AGL80 PE=1 SV=1	uncharacterized LOC100825352; K19995 secretory carrier-associated membrane protein (A)	NULL NULL NULL NULL IPR002100 Transcription factor, MADS-box IPR002100 Transcription factor, MADS-box IPR002100 Transcription factor, MADS-box IPR002100 Transcription factor, MADS-box IPR002100 Transcription factor, MADS-box IPR002100 Transcription factor, MADS-box
Asa2G05529.1	PREDICTED: agamous-like MADS-box protein AGL80 [Elaeis guineensis]	Agamous-like MADS-box protein AGL80 OS=Arabidopsis thaliana GN=AGL80 PE=1 SV=1	uncharacterized LOC100825352; K19995 secretory carrier-associated membrane protein (A)	IPR002100 Transcription factor, MADS-box IPR002100 Transcription factor, MADS-box IPR002100 Transcription factor, MADS-box IPR002100 Transcription factor, MADS-box IPR002100 Transcription factor, MADS-box NULL NULL NULL NULL IPR002100 Transcription factor, MADS-box
Asa3G02519.1	PREDICTED: agamous-like MADS-box protein AGL61 [Musa acuminata subsp. malaccensis]	Agamous-like MADS-box protein AGL62 OS=Arabidopsis thaliana GN=AGL62 PE=1 SV=1	agamous-like MADS-box protein AGL61; K12412 pheromone receptor transcription factor (A)	IPR002100 Transcription factor, MADS-box IPR002100 Transcription factor, MADS-box IPR002100 Transcription factor, MADS-box IPR002100 Transcription factor, MADS-box IPR002100 Transcription factor, MADS-box NULL NULL IPR002100 Transcription factor, MADS-box
Asa3G03188.1	PREDICTED: agamous-like MADS-box protein AGL80 [Musa acuminata subsp. malaccensis]	Agamous-like MADS-box protein AGL80 OS=Arabidopsis thaliana GN=AGL80 PE=1 SV=1	uncharacterized LOC100825352; K19995 secretory carrier-associated membrane protein (A)	IPR002100 Transcription factor, MADS-box NULL NULL NULL NULL
Asa3G03892.1	PREDICTED: agamous-like MADS-box protein AGL80 [Musa acuminata subsp. malaccensis]	Agamous-like MADS-box protein AGL80 OS=Arabidopsis thaliana GN=AGL80 PE=1 SV=1	uncharacterized LOC100825352; K19995 secretory carrier-associated membrane protein (A)	IPR002100 Transcription factor, MADS-box IPR002100 Transcription factor, MADS-box NULL NULL NULL NULL IPR002100 Transcription factor, MADS-box IPR002100 Transcription factor, MADS-box IPR002100 Transcription factor, MADS-box IPR002100 Transcription factor, MADS-box
Asa3G03895.1	PREDICTED: agamous-like MADS-box protein AGL80 [Phoenix dactylifera]	Agamous-like MADS-box protein AGL80 OS=Arabidopsis thaliana GN=AGL80 PE=1 SV=1	uncharacterized LOC100825352; K19995 secretory carrier-associated membrane protein (A)	IPR002100 Transcription factor, MADS-box NULL NULL NULL NULL IPR002100 Transcription factor, MADS-box IPR002100 Transcription factor, MADS-box IPR002100 Transcription factor, MADS-box IPR002100 Transcription factor, MADS-box IPR002100 Transcription factor, MADS-box
Asa4G00112.1	PREDICTED: agamous-like MADS-box protein AGL80 [Phoenix dactylifera]	Agamous-like MADS-box protein AGL80 OS=Arabidopsis thaliana GN=AGL80 PE=1 SV=1	uncharacterized LOC100825352; K19995 secretory carrier-associated membrane protein (A)	IPR002100 Transcription factor, MADS-box NULL NULL NULL NULL IPR002100 Transcription factor, MADS-box IPR002100 Transcription factor, MADS-box IPR002100 Transcription factor, MADS-box IPR002100 Transcription factor, MADS-box IPR002100 Transcription factor, MADS-box
Asa4G02602.1	PREDICTED: MADS-box transcription factor 26-like [Musa acuminata subsp. malaccensis]	MADS-box transcription factor 26 OS=Oryza sativa subsp. japonica GN=MADS26 PE=2 SV=1	floral homeotic protein AGAMOUS-like; K09264 MADS-box transcription factor, plant (A)	IPR002100 Transcription factor, MADS-box IPR002100 Transcription factor, MADS-box IPR002100 Transcription factor, MADS-box IPR002100 Transcription factor, MADS-box IPR002487 Transcription factor, K-box NULL NULL NULL NULL IPR002100 Transcription factor, MADS-box IPR002487 Transcription factor, K-box IPR002100 Transcription factor, MADS-box
Asa4G02977.1	mads box protein, putative [Ricinus communis]	Agamous-like MADS-box protein AGL61 OS=Arabidopsis thaliana GN=AGL61 PE=1 SV=1	hypothetical protein; K12412 pheromone receptor transcription factor (A)	IPR002100 Transcription factor, MADS-box IPR002100 Transcription factor, MADS-box IPR002100 Transcription factor, MADS-box IPR002100 Transcription factor, MADS-box IPR002100 Transcription factor, MADS-box IPR002100 Transcription factor, MADS-box
Asa4G03215.1	PREDICTED: agamous-like MADS-box protein AGL80 [Nelumbo nucifera]	Agamous-like MADS-box protein AGL80 OS=Arabidopsis thaliana GN=AGL80 PE=1 SV=1	uncharacterized LOC100825352; K19995 secretory carrier-associated membrane protein (A)	NULL NULL NULL NULL
Asa4G03216.1	hypothetical protein ZOSMA_16G00320 [Zostera marina]	Agamous-like MADS-box protein AGL80 OS=Arabidopsis thaliana GN=AGL80 PE=1 SV=1	uncharacterized LOC100825352; K19995 secretory carrier-associated membrane protein (A)	IPR002100 Transcription factor, MADS-box IPR002100 Transcription factor, MADS-box IPR002100 Transcription factor, MADS-box IPR002100 Transcription factor, MADS-box IPR002100 Transcription factor, MADS-box IPR002100 Transcription factor, MADS-box NULL NULL NULL NULL
Asa4G03456.1	PREDICTED: agamous-like MADS-box protein AGL14 [Phoenix dactylifera]	MADS-box transcription factor 2 OS=Oryza sativa subsp. japonica GN=MADS2 PE=2 SV=1	MADS-box transcription factor 4-like; K09264 MADS-box transcription factor, plant (A)	IPR002100 Transcription factor, MADS-box IPR002100 Transcription factor, MADS-box IPR002100 Transcription factor, MADS-box IPR002100 Transcription factor, MADS-box IPR002100 Transcription factor, MADS-box NULL NULL IPR002100 Transcription factor, MADS-box
Asa4G03467.1	PREDICTED: agamous-like MADS-box protein AGL14 [Phoenix dactylifera]	Floral homeotic protein GLOBOSA OS=Antirrhinum majus GN=GLO PE=1 SV=1	MADS-box transcription factor 4-like; K09264 MADS-box transcription factor, plant (A)	IPR002100 Transcription factor, MADS-box IPR002100 Transcription factor, MADS-box NULL NULL IPR002100 Transcription factor, MADS-box IPR002100 Transcription factor, MADS-box IPR002100 Transcription factor, MADS-box IPR002100 Transcription factor, MADS-box
Asa4G03735.1	PREDICTED: agamous-like MADS-box protein AGL61 [Nelumbo nucifera]	MADS-box transcription factor 15 OS=Oryza sativa subsp. japonica GN=MADS15 PE=1 SV=2	agamous-like MADS-box protein AGL62; K12412 pheromone receptor transcription factor (A)	IPR002100 Transcription factor, MADS-box IPR002100 Transcription factor, MADS-box IPR002100 Transcription factor, MADS-box IPR002100 Transcription factor, MADS-box NULL NULL IPR002100 Transcription factor, MADS-box IPR002100 Transcription factor, MADS-box
Asa4G04200.1	PREDICTED: agamous-like MADS-box protein AGL80 [Musa acuminata subsp. malaccensis]	Agamous-like MADS-box protein AGL80 OS=Arabidopsis thaliana GN=AGL80 PE=1 SV=1	uncharacterized LOC100825352; K19995 secretory carrier-associated membrane protein (A)	IPR002100 Transcription factor, MADS-box NULL NULL NULL NULL IPR002100 Transcription factor, MADS-box IPR002100 Transcription factor, MADS-box IPR002100 Transcription factor, MADS-box IPR002100 Transcription factor, MADS-box IPR002100 Transcription factor, MADS-box
Asa4G04519.1	C-class MADS-box protein [Allium cepa]	MADS-box transcription factor 3 OS=Oryza sativa subsp. japonica GN=MADS3 PE=2 SV=1	CAG3, CMB, CMB1, CUM1; floral homeotic protein AGAMOUS; K09264 MADS-box transcription factor, plant (A)	NULL NULL NULL NULL IPR002100 Transcription factor, MADS-box IPR002100 Transcription factor, MADS-box IPR002100 Transcription factor, MADS-box IPR002100 Transcription factor, MADS-box IPR002100 Transcription factor, MADS-box IPR002100 Transcription factor, MADS-box
Asa4G04806.1	PREDICTED: agamous-like MADS-box protein AGL80 [Musa acuminata subsp. malaccensis]	Agamous-like MADS-box protein AGL92 OS=Arabidopsis thaliana GN=AGL92 PE=1 SV=1	uncharacterized LOC100825352; K19995 secretory carrier-associated membrane protein (A)	IPR002100 Transcription factor, MADS-box NULL NULL NULL NULL IPR002100 Transcription factor, MADS-box IPR002100 Transcription factor, MADS-box IPR002100 Transcription factor, MADS-box IPR002100 Transcription factor, MADS-box IPR002100 Transcription factor, MADS-box
Asa4G06106.1	PREDICTED: agamous-like MADS-box protein AGL80 [Elaeis guineensis]	MADS-box transcription factor PHERES 2 OS=Arabidopsis thaliana GN=PHE2 PE=1 SV=1	Floral homeotic protein DEFICIENS isoform 1; K09264 MADS-box transcription factor, plant (A)	IPR002100 Transcription factor, MADS-box IPR002100 Transcription factor, MADS-box IPR002100 Transcription factor, MADS-box IPR002100 Transcription factor, MADS-box IPR002100 Transcription factor, MADS-box NULL NULL IPR002100 Transcription factor, MADS-box
Asa4G06408.1	PREDICTED: agamous-like MADS-box protein AGL80 [Musa acuminata subsp. malaccensis]	Agamous-like MADS-box protein AGL80 OS=Arabidopsis thaliana GN=AGL80 PE=1 SV=1	uncharacterized LOC100825352; K19995 secretory carrier-associated membrane protein (A)	IPR002100 Transcription factor, MADS-box IPR002100 Transcription factor, MADS-box IPR002100 Transcription factor, MADS-box NULL NULL NULL NULL
Asa4G06571.1	PREDICTED: agamous-like MADS-box protein AGL80 [Musa acuminata subsp. malaccensis]	Agamous-like MADS-box protein AGL80 OS=Arabidopsis thaliana GN=AGL80 PE=1 SV=1	uncharacterized LOC100825352; K19995 secretory carrier-associated membrane protein (A)	NULL NULL NULL NULL IPR002100 Transcription factor, MADS-box IPR002100 Transcription factor, MADS-box IPR002100 Transcription factor, MADS-box IPR002100 Transcription factor, MADS-box IPR002100 Transcription factor, MADS-box IPR002100 Transcription factor, MADS-box
Asa5G00108.1	PREDICTED: agamous-like MADS-box protein AGL62 [Musa acuminata subsp. malaccensis]	Agamous-like MADS-box protein AGL62 OS=Arabidopsis thaliana GN=AGL62 PE=1 SV=1	agamous-like MADS-box protein AGL61; K12412 pheromone receptor transcription factor (A)	IPR002100 Transcription factor, MADS-box IPR002100 Transcription factor, MADS-box IPR002100 Transcription factor, MADS-box IPR002100 Transcription factor, MADS-box NULL NULL NULL NULL IPR002100 Transcription factor, MADS-box IPR002100 Transcription factor, MADS-box
Asa5G00582.1	MADS-box protein 28 [Erycina pusilla]	Agamous-like MADS-box protein AGL80 OS=Arabidopsis thaliana GN=AGL80 PE=1 SV=1	uncharacterized LOC100825352; K19995 secretory carrier-associated membrane protein (A)	NULL NULL NULL NULL IPR002100 Transcription factor, MADS-box IPR002100 Transcription factor, MADS-box IPR002100 Transcription factor, MADS-box IPR002100 Transcription factor, MADS-box IPR002100 Transcription factor, MADS-box IPR002100 Transcription factor, MADS-box
Asa5G04364.1	E-class MADS-box protein [Allium cepa]	Agamous-like MADS-box protein AGL9 homolog OS=Aranda deborah PE=2 SV=1	developmental protein SEPALLATA 1; K09264 MADS-box transcription factor, plant (A)	IPR002100 Transcription factor, MADS-box IPR002487 Transcription factor, K-box IPR002100 Transcription factor, MADS-box IPR002487 Transcription factor, K-box NULL NULL NULL NULL IPR002100 Transcription factor, MADS-box IPR002100 Transcription factor, MADS-box IPR002100 Transcription factor, MADS-box IPR002100 Transcription factor, MADS-box
Asa6G01457.1	PREDICTED: truncated transcription factor CAULIFLOWER A-like isoform X2 [Phoenix dactylifera]	Agamous-like MADS-box protein AGL8 homolog OS=Solanum tuberosum PE=2 SV=1	truncated transcription factor CAULIFLOWER A-like; K09264 MADS-box transcription factor, plant (A)	IPR002100 Transcription factor, MADS-box IPR002100 Transcription factor, MADS-box IPR002100 Transcription factor, MADS-box NULL NULL NULL NULL IPR002100 Transcription factor, MADS-box IPR002487 Transcription factor, K-box IPR002100 Transcription factor, MADS-box IPR002100 Transcription factor, MADS-box IPR002487 Transcription factor, K-box
Asa6G01691.1	PREDICTED: agamous-like MADS-box protein AGL62 [Vitis vinifera]	Agamous-like MADS-box protein AGL61 OS=Arabidopsis thaliana GN=AGL61 PE=1 SV=1	agamous-like MADS-box protein AGL62; K12412 pheromone receptor transcription factor (A)	IPR002100 Transcription factor, MADS-box NULL NULL IPR002100 Transcription factor, MADS-box IPR002100 Transcription factor, MADS-box IPR002100 Transcription factor, MADS-box IPR002100 Transcription factor, MADS-box IPR002100 Transcription factor, MADS-box
Asa6G01786.1	hypothetical protein MIMGU_mgv1a017292mg [Erythranthe guttata]	MADS-box transcription factor 3 OS=Oryza sativa subsp. japonica GN=MADS3 PE=2 SV=1	agamous-like MADS-box protein AGL1; K09264 MADS-box transcription factor, plant (A)	IPR002100 Transcription factor, MADS-box IPR002100 Transcription factor, MADS-box IPR002100 Transcription factor, MADS-box IPR002100 Transcription factor, MADS-box NULL NULL NULL NULL IPR002100 Transcription factor, MADS-box IPR002100 Transcription factor, MADS-box
Asa6G01787.1	MADS-box transcription factor [Allium cepa]	MADS-box transcription factor 3 OS=Oryza sativa subsp. japonica GN=MADS3 PE=2 SV=1	AG2; floral homeotic protein AGAMOUS-like; K09264 MADS-box transcription factor, plant (A)	IPR002487 Transcription factor, K-box NULL NULL NULL NULL IPR002487 Transcription factor, K-box
Asa6G03441.1	MADS box protein 3a [Agave tequilana]	Agamous-like MADS-box protein AGL8 homolog OS=Solanum lycopersicum GN=TDR4 PE=2 SV=1	FUL1, TDR4, TM4; TDR4 transcription factor; K09264 MADS-box transcription factor, plant (A)	NULL NULL NULL NULL IPR002100 Transcription factor, MADS-box IPR002100 Transcription factor, MADS-box IPR002100 Transcription factor, MADS-box IPR002100 Transcription factor, MADS-box IPR002100 Transcription factor, MADS-box IPR002100 Transcription factor, MADS-box
Asa6G03456.1	MADS box protein 3a [Agave tequilana]	Agamous-like MADS-box protein AGL8 homolog OS=Solanum lycopersicum GN=TDR4 PE=2 SV=1	truncated transcription factor CAULIFLOWER A; K09264 MADS-box transcription factor, plant (A)	IPR002100 Transcription factor, MADS-box IPR002100 Transcription factor, MADS-box IPR002100 Transcription factor, MADS-box IPR002100 Transcription factor, MADS-box IPR002100 Transcription factor, MADS-box IPR002100 Transcription factor, MADS-box NULL NULL NULL NULL
Asa6G03864.1	PREDICTED: agamous-like MADS-box protein AGL62 [Phoenix dactylifera]	Agamous-like MADS-box protein AGL61 OS=Arabidopsis thaliana GN=AGL61 PE=1 SV=1	mads box protein, putative; K12412 pheromone receptor transcription factor (A)	IPR002100 Transcription factor, MADS-box NULL NULL NULL NULL IPR002100 Transcription factor, MADS-box IPR002100 Transcription factor, MADS-box IPR002100 Transcription factor, MADS-box IPR002100 Transcription factor, MADS-box IPR002100 Transcription factor, MADS-box
Asa6G04461.1	PREDICTED: agamous-like MADS-box protein AGL80 [Musa acuminata subsp. malaccensis]	Agamous-like MADS-box protein AGL80 OS=Arabidopsis thaliana GN=AGL80 PE=1 SV=1	uncharacterized LOC100825352; K19995 secretory carrier-associated membrane protein (A)	IPR002100 Transcription factor, MADS-box IPR002100 Transcription factor, MADS-box IPR002100 Transcription factor, MADS-box NULL NULL NULL NULL IPR002100 Transcription factor, MADS-box IPR002100 Transcription factor, MADS-box IPR002100 Transcription factor, MADS-box
Asa6G04848.1	PREDICTED: agamous-like MADS-box protein AGL61 [Phoenix dactylifera]	Agamous-like MADS-box protein AGL61 OS=Arabidopsis thaliana GN=AGL61 PE=1 SV=1	mads box protein, putative; K12412 pheromone receptor transcription factor (A)	IPR002100 Transcription factor, MADS-box IPR002100 Transcription factor, MADS-box IPR002100 Transcription factor, MADS-box IPR002100 Transcription factor, MADS-box IPR002100 Transcription factor, MADS-box IPR002100 Transcription factor, MADS-box NULL NULL
Asa6G05464.1	PREDICTED: agamous-like MADS-box protein AGL80 [Phoenix dactylifera]	Agamous-like MADS-box protein AGL80 OS=Arabidopsis thaliana GN=AGL80 PE=1 SV=1	uncharacterized LOC100825352; K19995 secretory carrier-associated membrane protein (A)	NULL NULL NULL NULL IPR002100 Transcription factor, MADS-box IPR002100 Transcription factor, MADS-box IPR002100 Transcription factor, MADS-box IPR002100 Transcription factor, MADS-box IPR002100 Transcription factor, MADS-box IPR002100 Transcription factor, MADS-box
Asa6G06128.1	PREDICTED: agamous-like MADS-box protein AGL80 [Musa acuminata subsp. malaccensis]	Agamous-like MADS-box protein AGL80 OS=Arabidopsis thaliana GN=AGL80 PE=1 SV=1	uncharacterized LOC100825352; K19995 secretory carrier-associated membrane protein (A)	IPR002100 Transcription factor, MADS-box IPR002100 Transcription factor, MADS-box IPR002100 Transcription factor, MADS-box IPR002100 Transcription factor, MADS-box IPR002100 Transcription factor, MADS-box NULL NULL NULL NULL IPR002100 Transcription factor, MADS-box
Asa6G06854.1	PREDICTED: agamous-like MADS-box protein AGL80 [Nelumbo nucifera]	Agamous-like MADS-box protein AGL80 OS=Arabidopsis thaliana GN=AGL80 PE=1 SV=1	uncharacterized LOC100825352; K19995 secretory carrier-associated membrane protein (A)	NA
Asa7G00048.1	MADS box protein 3a [Agave tequilana]	MADS-box transcription factor 5 OS=Oryza sativa subsp. japonica GN=MADS5 PE=1 SV=1	agamous-like MADS-box protein AGL8-like; K09264 MADS-box transcription factor, plant (A)	IPR002100 Transcription factor, MADS-box IPR002100 Transcription factor, MADS-box NULL NULL NULL NULL IPR002100 Transcription factor, MADS-box IPR002100 Transcription factor, MADS-box IPR002100 Transcription factor, MADS-box IPR002100 Transcription factor, MADS-box
Asa7G01928.1	PREDICTED: agamous-like MADS-box protein AGL80 [Musa acuminata subsp. malaccensis]	Agamous-like MADS-box protein AGL80 OS=Arabidopsis thaliana GN=AGL80 PE=1 SV=1	uncharacterized LOC100825352; K19995 secretory carrier-associated membrane protein (A)	IPR002100 Transcription factor, MADS-box IPR002100 Transcription factor, MADS-box NULL NULL NULL NULL IPR002100 Transcription factor, MADS-box IPR002100 Transcription factor, MADS-box IPR002100 Transcription factor, MADS-box IPR002100 Transcription factor, MADS-box
Asa7G02281.1	PREDICTED: agamous-like MADS-box protein AGL80 [Phoenix dactylifera]	Agamous-like MADS-box protein AGL80 OS=Arabidopsis thaliana GN=AGL80 PE=1 SV=1	uncharacterized LOC100825352; K19995 secretory carrier-associated membrane protein (A)	IPR002100 Transcription factor, MADS-box IPR002100 Transcription factor, MADS-box IPR002100 Transcription factor, MADS-box IPR002100 Transcription factor, MADS-box IPR002100 Transcription factor, MADS-box NULL NULL NULL NULL IPR002100 Transcription factor, MADS-box
Asa7G02862.1	PREDICTED: agamous-like MADS-box protein AGL61 [Musa acuminata subsp. malaccensis]	Agamous-like MADS-box protein AGL61 OS=Arabidopsis thaliana GN=AGL61 PE=1 SV=1	agamous-like MADS-box protein AGL61; K12412 pheromone receptor transcription factor (A)	IPR002100 Transcription factor, MADS-box IPR002100 Transcription factor, MADS-box NULL NULL IPR002100 Transcription factor, MADS-box IPR002100 Transcription factor, MADS-box IPR002100 Transcription factor, MADS-box IPR002100 Transcription factor, MADS-box
Asa7G03185.1	PREDICTED: MADS-box transcription factor 50-like isoform X2 [Musa acuminata subsp. malaccensis]	MADS-box transcription factor 50 OS=Oryza sativa subsp. japonica GN=MADS50 PE=2 SV=1	SHP1a; agamous-like MADS-box protein AGL1; K09264 MADS-box transcription factor, plant (A)	IPR002100 Transcription factor, MADS-box IPR002100 Transcription factor, MADS-box IPR002100 Transcription factor, MADS-box IPR002100 Transcription factor, MADS-box IPR002487 Transcription factor, K-box IPR002100 Transcription factor, MADS-box NULL NULL NULL NULL IPR002100 Transcription factor, MADS-box IPR002487 Transcription factor, K-box
Asa7G04217.1	PREDICTED: agamous-like MADS-box protein AGL80 [Phoenix dactylifera]	Agamous-like MADS-box protein AGL80 OS=Arabidopsis thaliana GN=AGL80 PE=1 SV=1	uncharacterized LOC100825352; K19995 secretory carrier-associated membrane protein (A)	IPR002100 Transcription factor, MADS-box IPR002100 Transcription factor, MADS-box IPR002100 Transcription factor, MADS-box NULL NULL NULL NULL
Asa7G04304.1	PREDICTED: agamous-like MADS-box protein AGL14 [Phoenix dactylifera]	MADS-box transcription factor 2 OS=Oryza sativa subsp. japonica GN=MADS2 PE=2 SV=1	MADS-box transcription factor 4-like; K09264 MADS-box transcription factor, plant (A)	IPR002100 Transcription factor, MADS-box NULL NULL IPR002100 Transcription factor, MADS-box IPR002100 Transcription factor, MADS-box IPR002100 Transcription factor, MADS-box IPR002100 Transcription factor, MADS-box IPR002100 Transcription factor, MADS-box
Asa7G04586.1	PREDICTED: agamous-like MADS-box protein AGL80 [Musa acuminata subsp. malaccensis]	Agamous-like MADS-box protein AGL80 OS=Arabidopsis thaliana GN=AGL80 PE=1 SV=1	uncharacterized LOC100825352; K19995 secretory carrier-associated membrane protein (A)	IPR002100 Transcription factor, MADS-box IPR002100 Transcription factor, MADS-box NULL NULL NULL NULL IPR002100 Transcription factor, MADS-box IPR002100 Transcription factor, MADS-box IPR002100 Transcription factor, MADS-box IPR002100 Transcription factor, MADS-box
Asa8G00340.1	PREDICTED: agamous-like MADS-box protein AGL14 [Phoenix dactylifera]	Agamous-like MADS-box protein AGL93 OS=Arabidopsis thaliana GN=AGL93 PE=2 SV=1	MADS-box protein CMB1-like; K09264 MADS-box transcription factor, plant (A)	IPR002100 Transcription factor, MADS-box IPR002100 Transcription factor, MADS-box IPR002100 Transcription factor, MADS-box IPR002100 Transcription factor, MADS-box IPR002100 Transcription factor, MADS-box IPR002100 Transcription factor, MADS-box
Asa8G01088.1	PREDICTED: agamous-like MADS-box protein AGL61 [Brassica rapa]	Agamous-like MADS-box protein AGL61 OS=Arabidopsis thaliana GN=AGL61 PE=1 SV=1	agamous-like MADS-box protein AGL62; K12412 pheromone receptor transcription factor (A)	NULL NULL IPR002100 Transcription factor, MADS-box IPR002100 Transcription factor, MADS-box IPR002100 Transcription factor, MADS-box IPR002100 Transcription factor, MADS-box IPR002100 Transcription factor, MADS-box IPR002100 Transcription factor, MADS-box
Asa8G01958.1	PREDICTED: agamous-like MADS-box protein AGL62 [Musa acuminata subsp. malaccensis]	Agamous-like MADS-box protein AGL61 OS=Arabidopsis thaliana GN=AGL61 PE=1 SV=1	agamous-like MADS-box protein AGL61; K12412 pheromone receptor transcription factor (A)	IPR002100 Transcription factor, MADS-box IPR002100 Transcription factor, MADS-box IPR002100 Transcription factor, MADS-box IPR002100 Transcription factor, MADS-box IPR002100 Transcription factor, MADS-box NULL NULL IPR002100 Transcription factor, MADS-box
Asa8G01976.1	PREDICTED: agamous-like MADS-box protein AGL61 [Musa acuminata subsp. malaccensis]	Agamous-like MADS-box protein AGL61 OS=Arabidopsis thaliana GN=AGL61 PE=1 SV=1	agamous-like MADS-box protein AGL61; K12412 pheromone receptor transcription factor (A)	IPR002100 Transcription factor, MADS-box IPR002100 Transcription factor, MADS-box IPR002100 Transcription factor, MADS-box IPR002100 Transcription factor, MADS-box IPR002100 Transcription factor, MADS-box IPR002100 Transcription factor, MADS-box NULL NULL
Asa8G02254.1	C-class MADS-box protein [Allium cepa]	Floral homeotic protein AGAMOUS OS=Petunia hybrida GN=AG1 PE=1 SV=1	AG; agamous; K09264 MADS-box transcription factor, plant (A)	IPR002100 Transcription factor, MADS-box IPR002487 Transcription factor, K-box IPR002100 Transcription factor, MADS-box IPR002100 Transcription factor, MADS-box IPR002100 Transcription factor, MADS-box IPR002100 Transcription factor, MADS-box IPR002100 Transcription factor, MADS-box IPR002487 Transcription factor, K-box NULL NULL NULL NULL
Asa8G02550.1	MADS-box protein 28 [Erycina pusilla]	Agamous-like MADS-box protein AGL80 OS=Arabidopsis thaliana GN=AGL80 PE=1 SV=1	uncharacterized LOC100825352; K19995 secretory carrier-associated membrane protein (A)	NULL NULL NULL NULL IPR002100 Transcription factor, MADS-box IPR002100 Transcription factor, MADS-box IPR002100 Transcription factor, MADS-box IPR002100 Transcription factor, MADS-box IPR002100 Transcription factor, MADS-box IPR002100 Transcription factor, MADS-box
Asa8G02551.1	PREDICTED: agamous-like MADS-box protein AGL80 [Musa acuminata subsp. malaccensis]	Agamous-like MADS-box protein AGL80 OS=Arabidopsis thaliana GN=AGL80 PE=1 SV=1	uncharacterized LOC100825352; K19995 secretory carrier-associated membrane protein (A)	NULL NULL NULL NULL IPR002100 Transcription factor, MADS-box IPR002100 Transcription factor, MADS-box IPR002100 Transcription factor, MADS-box IPR002100 Transcription factor, MADS-box IPR002100 Transcription factor, MADS-box
Asa8G03137.1	A-class MADS-box protein [Allium cepa]	Agamous-like MADS-box protein AGL8 OS=Arabidopsis thaliana GN=AGL8 PE=1 SV=1	truncated transcription factor CAULIFLOWER A-like; K09264 MADS-box transcription factor, plant (A)	IPR002100 Transcription factor, MADS-box IPR002100 Transcription factor, MADS-box IPR002100 Transcription factor, MADS-box IPR002100 Transcription factor, MADS-box IPR002100 Transcription factor, MADS-box IPR002100 Transcription factor, MADS-box NULL NULL NULL NULL
Asa8G03262.1	PREDICTED: agamous-like MADS-box protein AGL80 [Musa acuminata subsp. malaccensis]	Agamous-like MADS-box protein AGL80 OS=Arabidopsis thaliana GN=AGL80 PE=1 SV=1	uncharacterized LOC100825352; K19995 secretory carrier-associated membrane protein (A)	IPR002100 Transcription factor, MADS-box NULL NULL NULL NULL IPR002100 Transcription factor, MADS-box IPR002100 Transcription factor, MADS-box IPR002100 Transcription factor, MADS-box IPR002100 Transcription factor, MADS-box IPR002100 Transcription factor, MADS-box
Asa8G03429.1	PREDICTED: truncated transcription factor CAULIFLOWER A-like isoform X3 [Phoenix dactylifera]	Agamous-like MADS-box protein AGL8 homolog OS=Solanum tuberosum PE=2 SV=1	truncated transcription factor CAULIFLOWER A-like; K09264 MADS-box transcription factor, plant (A)	IPR002100 Transcription factor, MADS-box IPR002100 Transcription factor, MADS-box IPR002100 Transcription factor, MADS-box IPR002100 Transcription factor, MADS-box NULL NULL NULL NULL IPR002100 Transcription factor, MADS-box IPR002100 Transcription factor, MADS-box
Asa8G03878.1	PREDICTED: agamous-like MADS-box protein AGL61-like [Oryza brachyantha]	Agamous-like MADS-box protein AGL61 OS=Arabidopsis thaliana GN=AGL61 PE=1 SV=1	agamous-like MADS-box protein AGL62; K12412 pheromone receptor transcription factor (A)	IPR002100 Transcription factor, MADS-box IPR002100 Transcription factor, MADS-box IPR002100 Transcription factor, MADS-box IPR002100 Transcription factor, MADS-box IPR002100 Transcription factor, MADS-box IPR002100 Transcription factor, MADS-box
Asa8G03880.1	PREDICTED: agamous-like MADS-box protein AGL61 [Musa acuminata subsp. malaccensis]	Agamous-like MADS-box protein AGL61 OS=Arabidopsis thaliana GN=AGL61 PE=1 SV=1	agamous-like MADS-box protein AGL62; K12412 pheromone receptor transcription factor (A)	NULL NULL IPR002100 Transcription factor, MADS-box IPR002100 Transcription factor, MADS-box IPR002100 Transcription factor, MADS-box IPR002100 Transcription factor, MADS-box IPR002100 Transcription factor, MADS-box IPR002100 Transcription factor, MADS-box
Asa8G05618.1	PREDICTED: agamous-like MADS-box protein AGL80 [Musa acuminata subsp. malaccensis]	Agamous-like MADS-box protein AGL80 OS=Arabidopsis thaliana GN=AGL80 PE=1 SV=1	uncharacterized LOC100825352; K19995 secretory carrier-associated membrane protein (A)	IPR002100 Transcription factor, MADS-box IPR002100 Transcription factor, MADS-box IPR002100 Transcription factor, MADS-box IPR002100 Transcription factor, MADS-box IPR002100 Transcription factor, MADS-box NULL NULL NULL NULL IPR002100 Transcription factor, MADS-box
Stigma-specific protein (Stig1)
Asa0G00100.1	PREDICTED: uncharacterized protein DDB_G0272530-like [Phoenix dactylifera]	Protein GRIM REAPER OS=Arabidopsis thaliana GN=GRI PE=1 SV=1	NA	IPR006969 Stigma-specific protein Stig1
Asa1G00546.1	PREDICTED: uncharacterized protein LOC103701833 [Phoenix dactylifera]	Stigma-specific STIG1-like protein 1 OS=Arabidopsis thaliana GN=At4g26880 PE=3 SV=1	NA	IPR006969 Stigma-specific protein Stig1
Asa1G00547.1	PREDICTED: uncharacterized protein LOC103701833 [Phoenix dactylifera]	Stigma-specific STIG1-like protein 1 OS=Arabidopsis thaliana GN=At4g26880 PE=3 SV=1	NA	IPR006969 Stigma-specific protein Stig1
Asa1G00550.1	PREDICTED: uncharacterized protein LOC103701833 [Phoenix dactylifera]	Stigma-specific STIG1-like protein 1 OS=Arabidopsis thaliana GN=At4g26880 PE=3 SV=1	NA	IPR006969 Stigma-specific protein Stig1
Asa1G04414.1	PREDICTED: uncharacterized protein LOC105141444 [Populus euphratica]	Stigma-specific STIG1-like protein 1 OS=Arabidopsis thaliana GN=At4g26880 PE=3 SV=1	NA	IPR006969 Stigma-specific protein Stig1
Asa2G07521.1	PREDICTED: uncharacterized protein LOC103701833 [Phoenix dactylifera]	Stigma-specific STIG1-like protein 1 OS=Arabidopsis thaliana GN=At4g26880 PE=3 SV=1	NA	IPR006969 Stigma-specific protein Stig1
Asa4G00390.1	PREDICTED: uncharacterized protein LOC103969755 [Musa acuminata subsp. malaccensis]	Stigma-specific STIG1-like protein 3 OS=Arabidopsis thaliana GN=At1g50720 PE=2 SV=1	NA	IPR006969 Stigma-specific protein Stig1 IPR004214 Conotoxin
Asa4G00398.1	PREDICTED: uncharacterized protein LOC103969755 [Musa acuminata subsp. malaccensis]	Stigma-specific STIG1-like protein 3 OS=Arabidopsis thaliana GN=At1g50720 PE=2 SV=1	NA	IPR006969 Stigma-specific protein Stig1
Asa7G01166.1	PREDICTED: uncharacterized protein LOC103701865 [Phoenix dactylifera]	Stigma-specific STIG1-like protein 3 OS=Arabidopsis thaliana GN=At1g50720 PE=2 SV=1	NA	IPR006969 Stigma-specific protein Stig1
Asa7G01167.1	PREDICTED: uncharacterized protein LOC103701865 [Phoenix dactylifera]	Stigma-specific STIG1-like protein 2 OS=Arabidopsis thaliana GN=At5g55110 PE=3 SV=1	GK25827 gene product from transcript GK25827-RB; K19603 mitogen-activated protein kinase 15 [EC:2.7.11.24] (A)	IPR006969 Stigma-specific protein Stig1
Asa7G01168.1	PREDICTED: phosducin-like protein 3 [Prunus mume]	Stigma-specific STIG1-like protein 3 OS=Arabidopsis thaliana GN=At1g50720 PE=2 SV=1	NA	IPR006969 Stigma-specific protein Stig1
Asa7G01262.1	PREDICTED: uncharacterized protein DDB_G0272530-like [Phoenix dactylifera]	Protein GRIM REAPER OS=Arabidopsis thaliana GN=GRI PE=1 SV=1	NA	IPR006969 Stigma-specific protein Stig1
Asa7G01263.1	PREDICTED: uncharacterized protein LOC103710290 [Phoenix dactylifera]	Protein GRIM REAPER OS=Arabidopsis thaliana GN=GRI PE=1 SV=1	NA	IPR006969 Stigma-specific protein Stig1
Asa7G01268.1	PREDICTED: uncharacterized protein DDB_G0272530-like [Phoenix dactylifera]	Protein GRIM REAPER OS=Arabidopsis thaliana GN=GRI PE=1 SV=1	NA	IPR006969 Stigma-specific protein Stig1
Asa7G01269.1	PREDICTED: uncharacterized protein LOC103710290 [Phoenix dactylifera]	Protein GRIM REAPER OS=Arabidopsis thaliana GN=GRI PE=1 SV=1	NA	IPR006969 Stigma-specific protein Stig1
Asa8G00836.1	PREDICTED: uncharacterized protein LOC103969755 [Musa acuminata subsp. malaccensis]	Stigma-specific STIG1-like protein 3 OS=Arabidopsis thaliana GN=At1g50720 PE=2 SV=1	NA	IPR006969 Stigma-specific protein Stig1
Asa8G00837.1	PREDICTED: uncharacterized protein LOC103969755 [Musa acuminata subsp. malaccensis]	Stigma-specific STIG1-like protein 1 OS=Arabidopsis thaliana GN=At4g26880 PE=3 SV=1	NA	IPR006969 Stigma-specific protein Stig1
Asa8G00839.1	PREDICTED: uncharacterized protein LOC103969755 [Musa acuminata subsp. malaccensis]	Stigma-specific STIG1-like protein 1 OS=Arabidopsis thaliana GN=At4g26880 PE=3 SV=1	NA	IPR006969 Stigma-specific protein Stig1
Asa8G00840.1	PREDICTED: uncharacterized protein LOC105041033 [Elaeis guineensis]	Stigma-specific STIG1-like protein 3 OS=Arabidopsis thaliana GN=At1g50720 PE=2 SV=1	NA	IPR006969 Stigma-specific protein Stig1
Asa8G00841.1	PREDICTED: uncharacterized protein LOC103969755 [Musa acuminata subsp. malaccensis]	Stigma-specific STIG1-like protein 3 OS=Arabidopsis thaliana GN=At1g50720 PE=2 SV=1	NA	IPR006969 Stigma-specific protein Stig1
Asa8G02746.1	conserved hypothetical protein [Ricinus communis]	NA	NA	IPR006969 Stigma-specific protein Stig1
Asa8G02764.1	PREDICTED: uncharacterized protein LOC103710290 [Phoenix dactylifera]	Protein GRIM REAPER OS=Arabidopsis thaliana GN=GRI PE=1 SV=1	NA	IPR006969 Stigma-specific protein Stig1
TAPETUM DETERMINANT 1 (TPD1)
Asa0G02012.1	PREDICTED: uncharacterized protein LOC105351747 [Fragaria vesca subsp. vesca]	Protein TAPETUM DETERMINANT 1 OS=Arabidopsis thaliana GN=TPD1 PE=1 SV=1	NA	NA
Asa3G02399.1	PREDICTED: uncharacterized protein LOC105351747 [Fragaria vesca subsp. vesca]	Protein TAPETUM DETERMINANT 1 OS=Arabidopsis thaliana GN=TPD1 PE=1 SV=1	NA	NA
Asa6G00908.1	PREDICTED: uncharacterized protein LOC103979438 [Musa acuminata subsp. malaccensis]	Protein TAPETUM DETERMINANT 1 OS=Arabidopsis thaliana GN=TPD1 PE=1 SV=1	NA	NA
Asa6G01109.1	PREDICTED: TPD1 protein homolog 1-like [Setaria italica]	Protein TAPETUM DETERMINANT 1 OS=Arabidopsis thaliana GN=TPD1 PE=1 SV=1	NA	NA
Asa7G07557.1	PREDICTED: uncharacterized protein LOC105051122 [Elaeis guineensis]	Protein TAPETUM DETERMINANT 1 OS=Arabidopsis thaliana GN=TPD1 PE=1 SV=1	NA	NA
MALE AND FEMALE STERILITY/FERTILITY
MALE STERILITY 1
Asa8G01667.1	PREDICTED: PHD finger protein MALE STERILITY 1 [Phoenix dactylifera]	PHD finger protein MALE STERILITY 1 OS=Arabidopsis thaliana GN=MS1 PE=1 SV=1	PHD finger domain, putative; K18402 PHD finger protein 20 (A)	NULL NULL NULL NULL IPR001965 Zinc finger, PHD-type
MALE STERILITY 2 (MS2)
Asa3G04407.1	Male sterility protein 2 [Populus trichocarpa]	Fatty acyl-CoA reductase 2 OS=Arabidopsis thaliana GN=FAR2 PE=2 SV=2	POPTRDRAFT_576417; Male sterility protein 2; K13356 alcohol-forming fatty acyl-CoA reductase [EC:1.2.1.84] (A)	IPR013120 Male sterility, NAD-binding NULL NULL IPR026055 Fatty acyl-CoA reductase
MALE STERILITY RELATED
Asa0G05224.1	PREDICTED: probable fatty acyl-CoA reductase 4 [Musa acuminata subsp. malaccensis]	Alcohol-forming fatty acyl-CoA reductase OS=Simmondsia chinensis PE=1 SV=1	probable fatty acyl-CoA reductase 4; K13356 alcohol-forming fatty acyl-CoA reductase [EC:1.2.1.84] (A)	IPR013120 Male sterility, NAD-binding IPR026055 Fatty acyl-CoA reductase NULL NULL IPR026055 Fatty acyl-CoA reductase
Asa2G06411.1	PREDICTED: uncharacterized protein LOC103696395 [Phoenix dactylifera]	Fatty acyl-CoA reductase 2 OS=Arabidopsis thaliana GN=FAR2 PE=2 SV=2	hypothetical protein; K13356 alcohol-forming fatty acyl-CoA reductase [EC:1.2.1.84] (A)	NULL NULL IPR026055 Fatty acyl-CoA reductase IPR013120 Male sterility, NAD-binding IPR026055 Fatty acyl-CoA reductase
Asa3G02387.1	PREDICTED: fatty acyl-CoA reductase 2-like, partial [Elaeis guineensis]	Fatty acyl-CoA reductase 2 OS=Arabidopsis thaliana GN=FAR2 PE=2 SV=2	fatty acyl-CoA reductase 2-like; K13356 alcohol-forming fatty acyl-CoA reductase [EC:1.2.1.84] (A)	NULL NULL IPR026055 Fatty acyl-CoA reductase IPR013120 Male sterility, NAD-binding
Asa3G04406.1	PREDICTED: fatty acyl-CoA reductase 2-like, partial [Elaeis guineensis]	Fatty acyl-CoA reductase 2 OS=Arabidopsis thaliana GN=FAR2 PE=2 SV=2	fatty acyl-CoA reductase 2-like; K13356 alcohol-forming fatty acyl-CoA reductase [EC:1.2.1.84] (A)	IPR013120 Male sterility, NAD-binding NULL NULL IPR026055 Fatty acyl-CoA reductase
Asa5G04337.1	PREDICTED: probable fatty acyl-CoA reductase 4 [Phoenix dactylifera]	Probable fatty acyl-CoA reductase 4 OS=Arabidopsis thaliana GN=FAR4 PE=2 SV=1	probable fatty acyl-CoA reductase 4; K13356 alcohol-forming fatty acyl-CoA reductase [EC:1.2.1.84] (A)	IPR013120 Male sterility, NAD-binding NULL NULL IPR026055 Fatty acyl-CoA reductase
Asa5G05465.1	PREDICTED: probable fatty acyl-CoA reductase 4 [Phoenix dactylifera]	Probable fatty acyl-CoA reductase 4 OS=Arabidopsis thaliana GN=FAR4 PE=2 SV=1	probable fatty acyl-CoA reductase 4; K13356 alcohol-forming fatty acyl-CoA reductase [EC:1.2.1.84] (A)	IPR013120 Male sterility, NAD-binding IPR026055 Fatty acyl-CoA reductase NULL NULL IPR026055 Fatty acyl-CoA reductase
Asa5G05468.1	PREDICTED: probable fatty acyl-CoA reductase 4 [Phoenix dactylifera]	Alcohol-forming fatty acyl-CoA reductase OS=Simmondsia chinensis PE=1 SV=1	probable fatty acyl-CoA reductase 4; K13356 alcohol-forming fatty acyl-CoA reductase [EC:1.2.1.84] (A)	IPR013120 Male sterility, NAD-binding IPR026055 Fatty acyl-CoA reductase NULL NULL IPR026055 Fatty acyl-CoA reductase
Asa5G05473.1	PREDICTED: probable fatty acyl-CoA reductase 4 [Phoenix dactylifera]	Fatty acyl-CoA reductase 3 OS=Arabidopsis thaliana GN=FAR3 PE=2 SV=1	probable fatty acyl-CoA reductase 4; K13356 alcohol-forming fatty acyl-CoA reductase [EC:1.2.1.84] (A)	IPR013120 Male sterility, NAD-binding IPR026055 Fatty acyl-CoA reductase NULL NULL IPR026055 Fatty acyl-CoA reductase
Asa5G06122.1	PREDICTED: fatty acyl-CoA reductase 2-like, partial [Elaeis guineensis]	Fatty acyl-CoA reductase 2 OS=Arabidopsis thaliana GN=FAR2 PE=2 SV=2	fatty acyl-CoA reductase 2-like; K13356 alcohol-forming fatty acyl-CoA reductase [EC:1.2.1.84] (A)	NULL NULL IPR026055 Fatty acyl-CoA reductase IPR013120 Male sterility, NAD-binding
Asa7G00172.1	PREDICTED: fatty acyl-CoA reductase 2-like, partial [Elaeis guineensis]	Fatty acyl-CoA reductase 2 OS=Arabidopsis thaliana GN=FAR2 PE=2 SV=2	fatty acyl-CoA reductase 2-like; K13356 alcohol-forming fatty acyl-CoA reductase [EC:1.2.1.84] (A)	IPR013120 Male sterility, NAD-binding NULL NULL IPR026055 Fatty acyl-CoA reductase
Asa7G05746.1	PREDICTED: fatty acyl-CoA reductase 2-like, partial [Elaeis guineensis]	Fatty acyl-CoA reductase 6, chloroplastic OS=Arabidopsis thaliana GN=FAR6 PE=2 SV=1	uncharacterized LOC103696395; K13356 alcohol-forming fatty acyl-CoA reductase [EC:1.2.1.84] (A)	NULL NULL IPR026055 Fatty acyl-CoA reductase IPR013120 Male sterility, NAD-binding
Asa8G03047.1	PREDICTED: probable fatty acyl-CoA reductase 4 [Phoenix dactylifera]	Fatty acyl-CoA reductase 3 OS=Arabidopsis thaliana GN=FAR3 PE=2 SV=1	probable fatty acyl-CoA reductase 4; K13356 alcohol-forming fatty acyl-CoA reductase [EC:1.2.1.84] (A)	IPR013120 Male sterility, NAD-binding NULL NULL IPR026055 Fatty acyl-CoA reductase
ANTER-SPECIFIC
Asa3G04869.1	PREDICTED: anther-specific proline-rich protein APG-like [Nelumbo nucifera]	NA	NA	NA
MALE MEIOCYTE DEATH 1 (MMD1)
Asa2G00094.1	PREDICTED: PHD finger protein MALE MEIOCYTE DEATH 1-like [Musa acuminata subsp. malaccensis]	PHD finger protein MALE MEIOCYTE DEATH 1 OS=Arabidopsis thaliana GN=MMD1 PE=2 SV=1	YALI0F03069p; K07117 uncharacterized protein (A)	IPR001965 Zinc finger, PHD-type IPR019787 Zinc finger, PHD-finger NULL NULL NULL NULL IPR019787 Zinc finger, PHD-finger
Asa2G00095.1	PREDICTED: PHD finger protein MALE MEIOCYTE DEATH 1-like [Musa acuminata subsp. malaccensis]	PHD finger protein MALE MEIOCYTE DEATH 1 OS=Arabidopsis thaliana GN=MMD1 PE=2 SV=1	NA	NA
Asa2G00749.1	PREDICTED: PHD finger protein MALE MEIOCYTE DEATH 1-like [Musa acuminata subsp. malaccensis]	PHD finger protein MALE MEIOCYTE DEATH 1 OS=Arabidopsis thaliana GN=MMD1 PE=2 SV=1	NA	IPR000315 Zinc finger, B-box IPR006734 Protein of unknown function DUF597 NULL NULL NULL NULL
Meiosis arrest female 1 (MARF1)
Asa0G05327.1	PREDICTED: uncharacterized protein LOC105112096 [Populus euphratica]	Meiosis arrest female protein 1 OS=Mus musculus GN=Marf1 PE=1 SV=3	KIAA0430 ortholog; K17573 meiosis arrest female protein 1 (A)	IPR021139 NYN domain, limkain-b1-type
Asa1G03794.1	hypothetical protein POPTR_0013s00480g [Populus trichocarpa]	Meiosis arrest female protein 1 homolog OS=Gallus gallus GN=MARF1 PE=3 SV=1	uncharacterized LOC105169000; K17573 meiosis arrest female protein 1 (A)	IPR021139 NYN domain, limkain-b1-type NULL NULL IPR024768 Limkain-b1
Asa1G03804.1	hypothetical protein POPTR_0013s00480g [Populus trichocarpa]	Meiosis arrest female protein 1 homolog OS=Gallus gallus GN=MARF1 PE=3 SV=1	uncharacterized LOC105169000; K17573 meiosis arrest female protein 1 (A)	IPR021139 NYN domain, limkain-b1-type NULL NULL IPR024768 Limkain-b1
Asa1G03970.1	PREDICTED: uncharacterized protein LOC103707687 [Phoenix dactylifera]	Meiosis arrest female protein 1 homolog OS=Gallus gallus GN=MARF1 PE=3 SV=1	uncharacterized LOC105169000; K17573 meiosis arrest female protein 1 (A)	NULL NULL IPR024768 Limkain-b1 IPR021139 NYN domain, limkain-b1-type
Asa2G00450.1	nucleic acid binding protein, putative [Ricinus communis]	Meiosis arrest female protein 1 homolog OS=Gallus gallus GN=MARF1 PE=3 SV=1	uncharacterized LOC105169000; K17573 meiosis arrest female protein 1 (A)	IPR021139 NYN domain, limkain-b1-type NULL NULL IPR024768 Limkain-b1
Asa2G03985.1	PREDICTED: uncharacterized protein LOC100807418 isoform X2 [Glycine max]	Meiosis arrest female protein 1 OS=Mus musculus GN=Marf1 PE=1 SV=3	uncharacterized LOC101263469; K17573 meiosis arrest female protein 1 (A)	IPR021139 NYN domain, limkain-b1-type
Asa2G07200.1	predicted protein [Physcomitrella patens]	NA	meiosis arrest female protein 1-like; K17573 meiosis arrest female protein 1 (A)	IPR021139 NYN domain, limkain-b1-type
Asa3G04156.1	hypothetical protein AALP_AA3G320100 [Arabis alpina]	Meiosis arrest female protein 1 OS=Bos taurus GN=MARF1 PE=3 SV=2	KIAA0430 ortholog; K17573 meiosis arrest female protein 1 (A)	IPR021139 NYN domain, limkain-b1-type
Asa5G01290.1	hypothetical protein SORBIDRAFT_08g006900 [Sorghum bicolor]	Meiosis arrest female protein 1 OS=Mus musculus GN=Marf1 PE=1 SV=3	uncharacterized LOC107005422; K17573 meiosis arrest female protein 1 (A)	NULL NULL IPR024768 Limkain-b1 IPR025605 OST-HTH/LOTUS domain IPR021139 NYN domain, limkain-b1-type IPR025605 OST-HTH/LOTUS domain
Asa5G02498.1	hypothetical protein SORBIDRAFT_08g006900 [Sorghum bicolor]	Meiosis arrest female protein 1 OS=Mus musculus GN=Marf1 PE=1 SV=3	uncharacterized LOC101263469; K17573 meiosis arrest female protein 1 (A)	NULL NULL IPR024768 Limkain-b1 IPR021139 NYN domain, limkain-b1-type
Asa5G03149.1	PREDICTED: uncharacterized protein LOC103701216 isoform X1 [Phoenix dactylifera]	NA	uncharacterized LOC102584209; K17573 meiosis arrest female protein 1 (A)	NULL NULL IPR024768 Limkain-b1 IPR021139 NYN domain, limkain-b1-type IPR025605 OST-HTH/LOTUS domain IPR025605 OST-HTH/LOTUS domain IPR025677 OST-HTH associated domain IPR025605 OST-HTH/LOTUS domain IPR025605 OST-HTH/LOTUS domain
Asa6G04535.1	hypothetical protein AALP_AA3G320100 [Arabis alpina]	NA	limkain b1, putative; K17573 meiosis arrest female protein 1 (A)	IPR021139 NYN domain, limkain-b1-type
Asa7G05138.1	PREDICTED: uncharacterized protein LOC103970413 [Musa acuminata subsp. malaccensis]	Meiosis arrest female protein 1 OS=Homo sapiens GN=KIAA0430 PE=1 SV=6	uncharacterized LOC102584209; K17573 meiosis arrest female protein 1 (A)	IPR001878 Zinc finger, CCHC-type IPR001878 Zinc finger, CCHC-type IPR001878 Zinc finger, CCHC-type IPR001878 Zinc finger, CCHC-type IPR001878 Zinc finger, CCHC-type IPR001878 Zinc finger, CCHC-type IPR001878 Zinc finger, CCHC-type IPR001878 Zinc finger, CCHC-type IPR001878 Zinc finger, CCHC-type IPR021139 NYN domain, limkain-b1-type IPR001878 Zinc finger, CCHC-type IPR001878 Zinc finger, CCHC-typ…
Asa7G07054.1	PREDICTED: uncharacterized protein LOC104747373 [Camelina sativa]	NA	endonuclease or glycosyl hydrolase, putative; K17573 meiosis arrest female protein 1 (A)	IPR021139 NYN domain, limkain-b1-type IPR021139 NYN domain, limkain-b1-type
Asa8G00865.1	PREDICTED: uncharacterized protein LOC105061502 [Elaeis guineensis]	Meiosis arrest female protein 1 OS=Rattus norvegicus GN=Marf1 PE=1 SV=2	uncharacterized LOC105169000; K17573 meiosis arrest female protein 1 (A)	IPR021139 NYN domain, limkain-b1-type NULL NULL IPR024768 Limkain-b1
Male germ cell-associated kinase (MAK)
Asa1G02214.1	PREDICTED: cyclin-dependent kinase F-3-like [Elaeis guineensis]	Cyclin-dependent kinase F-3 OS=Oryza sativa subsp. japonica GN=CDKF-3 PE=2 SV=1	cyclin-dependent kinase F-3-like; K08829 male germ cell-associated kinase [EC:2.7.11.22] (A)	IPR000719 Protein kinase domain NULL NULL NULL NULL IPR000719 Protein kinase domain IPR002290 Serine/threonine- / dual specificity protein kinase, catalytic domain IPR020635 Tyrosine-protein kinase, catalytic domain
Asa1G02355.1	PREDICTED: cyclin-dependent kinase F-3-like [Elaeis guineensis]	Cyclin-dependent kinase F-3 OS=Oryza sativa subsp. japonica GN=CDKF-3 PE=2 SV=1	cyclin-dependent kinase F-3-like; K08829 male germ cell-associated kinase [EC:2.7.11.22] (A)	IPR000719 Protein kinase domain IPR000719 Protein kinase domain IPR002290 Serine/threonine- / dual specificity protein kinase, catalytic domain IPR020635 Tyrosine-protein kinase, catalytic domain NULL NULL NULL NULL
Asa1G02356.1	PREDICTED: cyclin-dependent kinase F-3-like [Elaeis guineensis]	Cyclin-dependent kinase F-3 OS=Oryza sativa subsp. japonica GN=CDKF-3 PE=2 SV=1	cyclin-dependent kinase F-3-like; K08829 male germ cell-associated kinase [EC:2.7.11.22] (A)	IPR000719 Protein kinase domain IPR000719 Protein kinase domain IPR002290 Serine/threonine- / dual specificity protein kinase, catalytic domain IPR020635 Tyrosine-protein kinase, catalytic domain NULL NULL NULL NULL
Asa2G06836.1	PREDICTED: cyclin-dependent kinase F-4 [Malus domestica]	Cyclin-dependent kinase F-4 OS=Oryza sativa subsp. japonica GN=CDKF-4 PE=2 SV=1	cyclin-dependent kinase F-4; K08829 male germ cell-associated kinase [EC:2.7.11.22] (A)	IPR000719 Protein kinase domain IPR000719 Protein kinase domain IPR002290 Serine/threonine- / dual specificity protein kinase, catalytic domain IPR020635 Tyrosine-protein kinase, catalytic domain NULL NULL NULL NULL
Asa4G02140.1	PREDICTED: cyclin-dependent kinase F-4-like isoform X2 [Phoenix dactylifera]	Cyclin-dependent kinase F-4 OS=Oryza sativa subsp. japonica GN=CDKF-4 PE=2 SV=1	cyclin-dependent kinase F-4-like; K08829 male germ cell-associated kinase [EC:2.7.11.22] (A)	NULL NULL NULL NULL IPR000719 Protein kinase domain IPR002290 Serine/threonine- / dual specificity protein kinase, catalytic domain IPR020635 Tyrosine-protein kinase, catalytic domain IPR000719 Protein kinase domain
Asa4G02942.1	PREDICTED: cyclin-dependent kinase F-3-like [Elaeis guineensis]	Serine/threonine-protein kinase MHK OS=Arabidopsis thaliana GN=MHK PE=2 SV=2	cyclin-dependent kinase F-3-like; K08829 male germ cell-associated kinase [EC:2.7.11.22] (A)	IPR000719 Protein kinase domain NULL NULL NULL NULL IPR000719 Protein kinase domain
Asa7G03401.1	uncharacterized LOC100272250 [Zea mays]	Cyclin-dependent kinase F-3 OS=Oryza sativa subsp. japonica GN=CDKF-3 PE=2 SV=1	GRMZM2G045241; putative protein kinase superfamily protein; K08829 male germ cell-associated kinase [EC:2.7.11.22] (A)	IPR000719 Protein kinase domain NULL NULL NULL NULL
Asa8G04584.1	PREDICTED: cyclin-dependent kinase F-3-like [Elaeis guineensis]	Cyclin-dependent kinase F-3 OS=Oryza sativa subsp. japonica GN=CDKF-3 PE=2 SV=1	cyclin-dependent kinase F-3-like; K08829 male germ cell-associated kinase [EC:2.7.11.22] (A)	IPR000719 Protein kinase domain IPR002290 Serine/threonine- / dual specificity protein kinase, catalytic domain IPR020635 Tyrosine-protein kinase, catalytic domain IPR000719 Protein kinase domain NULL NULL NULL NULL
POLLEN DEFECTIVE IN GUIDANCE 1-like (POD1)
Asa0G00096.1	PREDICTED: protein POLLEN DEFECTIVE IN GUIDANCE 1-like isoform X1 [Elaeis guineensis]	Protein POLLEN DEFECTIVE IN GUIDANCE 1 OS=Arabidopsis thaliana GN=POD1 PE=1 SV=1	NA	IPR008010 Membrane protein,Tapt1/CMV receptor NULL NULL IPR008010 Membrane protein,Tapt1/CMV receptor
Asa0G00097.1	PREDICTED: protein POLLEN DEFECTIVE IN GUIDANCE 1-like isoform X1 [Phoenix dactylifera]	Protein POLLEN DEFECTIVE IN GUIDANCE 1 OS=Arabidopsis thaliana GN=POD1 PE=1 SV=1	NA	IPR008010 Membrane protein,Tapt1/CMV receptor NULL NULL IPR008010 Membrane protein,Tapt1/CMV receptor
Asa6G04074.1	PREDICTED: protein POLLEN DEFECTIVE IN GUIDANCE 1-like isoform X1 [Elaeis guineensis]	Protein POLLEN DEFECTIVE IN GUIDANCE 1 OS=Arabidopsis thaliana GN=POD1 PE=1 SV=1	NA	IPR008010 Membrane protein,Tapt1/CMV receptor IPR008010 Membrane protein,Tapt1/CMV receptor
Asa6G06034.1	PREDICTED: protein POLLEN DEFECTIVE IN GUIDANCE 1-like isoform X1 [Phoenix dactylifera]	Protein POLLEN DEFECTIVE IN GUIDANCE 1 OS=Arabidopsis thaliana GN=POD1 PE=1 SV=1	NA	IPR008010 Membrane protein,Tapt1/CMV receptor NULL NULL IPR008010 Membrane protein,Tapt1/CMV receptor
GLYCEROL-3-PHOSPHATE ACYLTRANSFERASE 2 (GPAT2)
Asa0G00646.1	PREDICTED: 1-acyl-sn-glycerol-3-phosphate acyltransferase 2-like [Nelumbo nucifera]	1-acyl-sn-glycerol-3-phosphate acyltransferase PLS1 OS=Zea mays GN=PLS1 PE=2 SV=1	1-acyl-sn-glycerol-3-phosphate acyltransferase 2-like; K13523 lysophosphatidic acid acyltransferase / lysophosphatidylinositol acyltransferase [EC:2.3.1.51 2.3.1.-] (A)	NULL NULL NULL NULL
Asa0G00689.1	PREDICTED: 1-acyl-sn-glycerol-3-phosphate acyltransferase 2-like [Glycine max]	1-acyl-sn-glycerol-3-phosphate acyltransferase 2 OS=Brassica napus GN=LPAT2 PE=2 SV=1	1-acyl-sn-glycerol-3-phosphate acyltransferase 2; K13523 lysophosphatidic acid acyltransferase / lysophosphatidylinositol acyltransferase [EC:2.3.1.51 2.3.1.-] (A)	IPR002123 Phospholipid/glycerol acyltransferase NULL NULL NULL NULL IPR002123 Phospholipid/glycerol acyltransferase
Asa0G01514.1	PREDICTED: probable glycerol-3-phosphate acyltransferase 3 [Pyrus x bretschneideri]	Probable glycerol-3-phosphate acyltransferase 2 OS=Arabidopsis thaliana GN=GPAT2 PE=2 SV=1	probable glycerol-3-phosphate acyltransferase 3; K13508 glycerol-3-phosphate acyltransferase [EC:2.3.1.15] (A)	IPR002123 Phospholipid/glycerol acyltransferase IPR002123 Phospholipid/glycerol acyltransferase NULL NULL
Asa1G04516.1	PREDICTED: 1-acyl-sn-glycerol-3-phosphate acyltransferase 2-like [Nelumbo nucifera]	1-acyl-sn-glycerol-3-phosphate acyltransferase 2 OS=Brassica napus GN=LPAT2 PE=2 SV=1	1-acyl-sn-glycerol-3-phosphate acyltransferase 2-like; K13523 lysophosphatidic acid acyltransferase / lysophosphatidylinositol acyltransferase [EC:2.3.1.51 2.3.1.-] (A)	NULL NULL NULL NULL IPR002123 Phospholipid/glycerol acyltransferase IPR002123 Phospholipid/glycerol acyltransferase
Asa5G01032.1	hypothetical protein POPTR_0016s05340g [Populus trichocarpa]	1-acyl-sn-glycerol-3-phosphate acyltransferase 2 OS=Brassica napus GN=LPAT2 PE=2 SV=1	POPTRDRAFT_1103181; hypothetical protein; K13523 lysophosphatidic acid acyltransferase / lysophosphatidylinositol acyltransferase [EC:2.3.1.51 2.3.1.-] (A)	IPR002123 Phospholipid/glycerol acyltransferase IPR002123 Phospholipid/glycerol acyltransferase NULL NULL NULL NULL
Asa7G02373.1	PREDICTED: 1-acyl-sn-glycerol-3-phosphate acyltransferase PLS1-like isoform X2 [Musa acuminata subsp. malaccensis]	1-acyl-sn-glycerol-3-phosphate acyltransferase PLS1 OS=Zea mays GN=PLS1 PE=2 SV=1	1-acyl-sn-glycerol-3-phosphate acyltransferase 2-like; K13523 lysophosphatidic acid acyltransferase / lysophosphatidylinositol acyltransferase [EC:2.3.1.51 2.3.1.-] (A)	NULL NULL NULL NULL IPR002123 Phospholipid/glycerol acyltransferase
NADH dehydrogenase subunit 7 (nad7)
Asa0G00662.1	BnaCnng13090D [Brassica napus]	NADH dehydrogenase [ubiquinone] iron-sulfur protein 2 OS=Nicotiana sylvestris GN=NAD7 PE=2 SV=1	nad7, ViviM_p020; NADH dehydrogenase subunit 7; K03935 NADH dehydrogenase (ubiquinone) Fe-S protein 2 [EC:1.6.5.3 1.6.99.3] (A)	NULL NULL NULL NULL IPR001135 NADH-quinone oxidoreductase, subunit D
Asa0G02432.1	unnamed protein product [Vitis vinifera]	NADH dehydrogenase [ubiquinone] iron-sulfur protein 2 OS=Nicotiana sylvestris GN=NAD7 PE=2 SV=1	nad7, DP_nd7; NADH dehydrogenase subunit 7; K03935 NADH dehydrogenase (ubiquinone) Fe-S protein 2 [EC:1.6.5.3 1.6.99.3] (A)	NULL NULL NULL NULL IPR001135 NADH-quinone oxidoreductase, subunit D
Asa0G02545.1	unnamed protein product [Vitis vinifera]	NADH dehydrogenase [ubiquinone] iron-sulfur protein 2 OS=Nicotiana sylvestris GN=NAD7 PE=2 SV=1	nad7, ViviM_p020; NADH dehydrogenase subunit 7; K03935 NADH dehydrogenase (ubiquinone) Fe-S protein 2 [EC:1.6.5.3 1.6.99.3] (A)	IPR001135 NADH-quinone oxidoreductase, subunit D NULL NULL NULL NULL
Asa0G04249.1	NADH dehydrogenase subunit 7, partial (mitochondrion) [Calycanthus floridus]	NADH dehydrogenase [ubiquinone] iron-sulfur protein 2 OS=Nicotiana sylvestris GN=NAD7 PE=2 SV=1	nad7, ViviM_p020; NADH dehydrogenase subunit 7; K03935 NADH dehydrogenase (ubiquinone) Fe-S protein 2 [EC:1.6.5.3 1.6.99.3] (A)	NULL NULL NULL NULL IPR001135 NADH-quinone oxidoreductase, subunit D IPR001135 NADH-quinone oxidoreductase, subunit D
Asa0G05165.1	NADH dehydrogenase subunit 7 (mitochondrion) [Panax ginseng]	NADH dehydrogenase [ubiquinone] iron-sulfur protein 2 OS=Nicotiana sylvestris GN=NAD7 PE=2 SV=1	nad7, DP_nd7; NADH dehydrogenase subunit 7; K03935 NADH dehydrogenase (ubiquinone) Fe-S protein 2 [EC:1.6.5.3 1.6.99.3] (A)	NULL NULL NULL NULL IPR001135 NADH-quinone oxidoreductase, subunit D
Asa1G00120.1	unnamed protein product [Vitis vinifera]	NADH dehydrogenase [ubiquinone] iron-sulfur protein 2 OS=Nicotiana sylvestris GN=NAD7 PE=2 SV=1	nad7, ViviM_p020; NADH dehydrogenase subunit 7; K03935 NADH dehydrogenase (ubiquinone) Fe-S protein 2 [EC:1.6.5.3 1.6.99.3] (A)	NULL NULL NULL NULL IPR001135 NADH-quinone oxidoreductase, subunit D
Asa1G00503.1	orf155b gene product (mitochondrion) [Beta vulgaris subsp. vulgaris]	NADH dehydrogenase [ubiquinone] iron-sulfur protein 2 OS=Nicotiana sylvestris GN=NAD7 PE=2 SV=1	BevupMp083; orf155b; K03935 NADH dehydrogenase (ubiquinone) Fe-S protein 2 [EC:1.6.5.3 1.6.99.3] (A)	NULL NULL NULL NULL IPR001135 NADH-quinone oxidoreductase, subunit D
Asa1G01651.1	NADH dehydrogenase subunit 7 [Eichhornia crassipes]	NADH dehydrogenase [ubiquinone] iron-sulfur protein 2 OS=Nicotiana sylvestris GN=NAD7 PE=2 SV=1	BevupMp083; orf155b; K03935 NADH dehydrogenase (ubiquinone) Fe-S protein 2 [EC:1.6.5.3 1.6.99.3] (A)	IPR001135 NADH-quinone oxidoreductase, subunit D NULL NULL NULL NULL
Asa1G04883.1	orf155b gene product (mitochondrion) [Beta vulgaris subsp. vulgaris]	NADH dehydrogenase [ubiquinone] iron-sulfur protein 2 OS=Nicotiana sylvestris GN=NAD7 PE=2 SV=1	BevupMp083; orf155b; K03935 NADH dehydrogenase (ubiquinone) Fe-S protein 2 [EC:1.6.5.3 1.6.99.3] (A)	NULL NULL NULL NULL IPR001135 NADH-quinone oxidoreductase, subunit D
Asa1G04886.1	unnamed protein product [Vitis vinifera]	NADH dehydrogenase [ubiquinone] iron-sulfur protein 2 OS=Nicotiana sylvestris GN=NAD7 PE=2 SV=1	nad7, ViviM_p020; NADH dehydrogenase subunit 7; K03935 NADH dehydrogenase (ubiquinone) Fe-S protein 2 [EC:1.6.5.3 1.6.99.3] (A)	IPR001135 NADH-quinone oxidoreductase, subunit D NULL NULL NULL NULL
Asa1G04887.1	NADH dehydrogenase subunit 7 (mitochondrion) [Malus domestica]	NADH dehydrogenase [ubiquinone] iron-sulfur protein 2 OS=Nicotiana sylvestris GN=NAD7 PE=2 SV=1	nad7, C3258_p16; NADH dehydrogenase subunit 7; K03935 NADH dehydrogenase (ubiquinone) Fe-S protein 2 [EC:1.6.5.3 1.6.99.3] (A)	IPR001135 NADH-quinone oxidoreductase, subunit D NULL NULL NULL NULL
Asa2G01369.1	orf155b gene product (mitochondrion) [Beta vulgaris subsp. vulgaris]	NADH dehydrogenase [ubiquinone] iron-sulfur protein 2 OS=Nicotiana sylvestris GN=NAD7 PE=2 SV=1	BevupMp083; orf155b; K03935 NADH dehydrogenase (ubiquinone) Fe-S protein 2 [EC:1.6.5.3 1.6.99.3] (A)	NULL NULL NULL NULL IPR001135 NADH-quinone oxidoreductase, subunit D
Asa2G01370.1	hypothetical protein (mitochondrion) [Vicia faba]	NADH dehydrogenase [ubiquinone] iron-sulfur protein 2 OS=Nicotiana sylvestris GN=NAD7 PE=2 SV=1	nad7, DP_nd7; NADH dehydrogenase subunit 7; K03935 NADH dehydrogenase (ubiquinone) Fe-S protein 2 [EC:1.6.5.3 1.6.99.3] (A)	NULL NULL NULL NULL
Asa4G00072.1	NADH dehydrogenase subunit 7 [Philodendron hederaceum var. oxycardium]	NADH dehydrogenase [ubiquinone] iron-sulfur protein 2 OS=Nicotiana sylvestris GN=NAD7 PE=2 SV=1	BevupMp083; orf155b; K03935 NADH dehydrogenase (ubiquinone) Fe-S protein 2 [EC:1.6.5.3 1.6.99.3] (A)	NULL NULL NULL NULL IPR001135 NADH-quinone oxidoreductase, subunit D
Asa4G05289.1	unnamed protein product [Vitis vinifera]	NADH dehydrogenase [ubiquinone] iron-sulfur protein 2 OS=Nicotiana sylvestris GN=NAD7 PE=2 SV=1	nad7, ViviM_p020; NADH dehydrogenase subunit 7; K03935 NADH dehydrogenase (ubiquinone) Fe-S protein 2 [EC:1.6.5.3 1.6.99.3] (A)	NULL NULL NULL NULL IPR001135 NADH-quinone oxidoreductase, subunit D
Asa4G05290.1	NADH dehydrogenase subunit 7 (mitochondrion) [Panax ginseng]	NADH dehydrogenase [ubiquinone] iron-sulfur protein 2 OS=Nicotiana sylvestris GN=NAD7 PE=2 SV=1	nad7, DP_nd7; NADH dehydrogenase subunit 7; K03935 NADH dehydrogenase (ubiquinone) Fe-S protein 2 [EC:1.6.5.3 1.6.99.3] (A)	NULL NULL NULL NULL IPR001135 NADH-quinone oxidoreductase, subunit D
Asa4G06091.1	orf155b gene product (mitochondrion) [Beta vulgaris subsp. vulgaris]	NADH dehydrogenase [ubiquinone] iron-sulfur protein 2 OS=Nicotiana sylvestris GN=NAD7 PE=2 SV=1	BevupMp083; orf155b; K03935 NADH dehydrogenase (ubiquinone) Fe-S protein 2 [EC:1.6.5.3 1.6.99.3] (A)	NULL NULL NULL NULL IPR001135 NADH-quinone oxidoreductase, subunit D
Asa4G06092.1	orf155b gene product (mitochondrion) [Beta vulgaris subsp. vulgaris]	NADH dehydrogenase [ubiquinone] iron-sulfur protein 2 OS=Nicotiana sylvestris GN=NAD7 PE=2 SV=1	BevupMp083; orf155b; K03935 NADH dehydrogenase (ubiquinone) Fe-S protein 2 [EC:1.6.5.3 1.6.99.3] (A)	NULL NULL NULL NULL IPR001135 NADH-quinone oxidoreductase, subunit D
Asa4G06100.1	NADH-ubiquinone oxidoreductase fe-s protein, putative [Ricinus communis]	NADH dehydrogenase [ubiquinone] iron-sulfur protein 2 OS=Nicotiana sylvestris GN=NAD7 PE=2 SV=1	nad7, ViviM_p020; NADH dehydrogenase subunit 7; K03935 NADH dehydrogenase (ubiquinone) Fe-S protein 2 [EC:1.6.5.3 1.6.99.3] (A)	IPR001135 NADH-quinone oxidoreductase, subunit D NULL NULL NULL NULL
Asa4G06101.1	NADH-ubiquinone oxidoreductase fe-s protein, putative [Ricinus communis]	NADH dehydrogenase [ubiquinone] iron-sulfur protein 2 OS=Arabidopsis thaliana GN=NAD7 PE=2 SV=2	NADH-ubiquinone oxidoreductase fe-s protein, putative (EC:1.6.99.3); K03935 NADH dehydrogenase (ubiquinone) Fe-S protein 2 [EC:1.6.5.3 1.6.99.3] (A)	IPR001135 NADH-quinone oxidoreductase, subunit D NULL NULL NULL NULL
Asa4G06594.1	NADH-ubiquinone oxidoreductase fe-s protein, putative [Ricinus communis]	NADH dehydrogenase [ubiquinone] iron-sulfur protein 2 OS=Nicotiana sylvestris GN=NAD7 PE=2 SV=1	NADH-ubiquinone oxidoreductase fe-s protein, putative (EC:1.6.99.3); K03935 NADH dehydrogenase (ubiquinone) Fe-S protein 2 [EC:1.6.5.3 1.6.99.3] (A)	IPR001135 NADH-quinone oxidoreductase, subunit D IPR004868 DNA-directed DNA polymerase, family B, mitochondria/virus NULL NULL NULL NULL
Asa5G03564.1	NADH dehydrogenase subunit 7 [Philodendron hederaceum var. oxycardium]	NADH dehydrogenase [ubiquinone] iron-sulfur protein 2 OS=Nicotiana sylvestris GN=NAD7 PE=2 SV=1	BevupMp083; orf155b; K03935 NADH dehydrogenase (ubiquinone) Fe-S protein 2 [EC:1.6.5.3 1.6.99.3] (A)	IPR001135 NADH-quinone oxidoreductase, subunit D NULL NULL NULL NULL
Asa5G03565.1	unnamed protein product [Vitis vinifera]	NADH dehydrogenase [ubiquinone] iron-sulfur protein 2 OS=Nicotiana sylvestris GN=NAD7 PE=2 SV=1	nad7, ViviM_p020; NADH dehydrogenase subunit 7; K03935 NADH dehydrogenase (ubiquinone) Fe-S protein 2 [EC:1.6.5.3 1.6.99.3] (A)	IPR001135 NADH-quinone oxidoreductase, subunit D NULL NULL NULL NULL
Asa6G03214.1	OR96 (mitochondrion) [Vicia faba]	NADH dehydrogenase [ubiquinone] iron-sulfur protein 2 OS=Nicotiana sylvestris GN=NAD7 PE=2 SV=1	nad7, ViviM_p020; NADH dehydrogenase subunit 7; K03935 NADH dehydrogenase (ubiquinone) Fe-S protein 2 [EC:1.6.5.3 1.6.99.3] (A)	NULL NULL NULL NULL IPR001135 NADH-quinone oxidoreductase, subunit D
Cytochrome c biogenesis (ccmC)
Asa0G03529.1	cytochrome c biogenesis C (mitochondrion) [Spirodela polyrhiza]	Putative cytochrome c biosynthesis ccmC-like mitochondrial protein OS=Arabidopsis thaliana GN=CCMC PE=2 SV=4	NA	IPR003557 Cytochrome c-type biogenesis protein CcmC IPR003557 Cytochrome c-type biogenesis protein CcmC IPR003557 Cytochrome c-type biogenesis protein CcmC IPR003557 Cytochrome c-type biogenesis protein CcmC IPR003557 Cytochrome c-type biogenesis protein CcmC IPR002541 Cytochrome c assembly protein NULL NULL
Asa0G03821.1	Putative cytochrome c biosynthesis ccmC-like mitochondrial protein [Aegilops tauschii]	Putative cytochrome c biosynthesis ccmC-like mitochondrial protein OS=Arabidopsis thaliana GN=CCMC PE=2 SV=4	NA	NULL NULL NULL NULL IPR003557 Cytochrome c-type biogenesis protein CcmC IPR003557 Cytochrome c-type biogenesis protein CcmC IPR002541 Cytochrome c assembly protein
Asa1G01945.1	cytochrome c biogenesis ccmC [Eschscholzia californica]	Putative cytochrome c biosynthesis ccmC-like mitochondrial protein OS=Arabidopsis thaliana GN=CCMC PE=2 SV=4	NA	IPR002541 Cytochrome c assembly protein IPR003557 Cytochrome c-type biogenesis protein CcmC IPR003557 Cytochrome c-type biogenesis protein CcmC IPR003557 Cytochrome c-type biogenesis protein CcmC IPR003557 Cytochrome c-type biogenesis protein CcmC NULL NULL NULL NULL
Asa1G04888.1	cytochrome c biogenesis C (mitochondrion) [Panax ginseng]	Putative cytochrome c biosynthesis ccmC-like mitochondrial protein OS=Arabidopsis thaliana GN=CCMC PE=2 SV=4	NA	IPR002541 Cytochrome c assembly protein IPR003557 Cytochrome c-type biogenesis protein CcmC IPR003557 Cytochrome c-type biogenesis protein CcmC IPR003557 Cytochrome c-type biogenesis protein CcmC IPR003557 Cytochrome c-type biogenesis protein CcmC IPR003557 Cytochrome c-type biogenesis protein CcmC IPR003557 Cytochrome c-type biogenesis protein CcmC NULL NULL
Asa3G00774.1	cytochrome c biogenesis C (mitochondrion) (mitochondrion) [Helianthus annuus]	Putative cytochrome c biosynthesis ccmC-like mitochondrial protein OS=Arabidopsis thaliana GN=CCMC PE=2 SV=4	NA	NA
Asa6G01597.1	cytochrome c biogenesis orf256 [Arabidopsis thaliana]	Putative cytochrome c biosynthesis ccmC-like mitochondrial protein OS=Arabidopsis thaliana GN=CCMC PE=2 SV=4	NA	NULL NULL NULL NULL IPR003557 Cytochrome c-type biogenesis protein CcmC IPR003557 Cytochrome c-type biogenesis protein CcmC
Asa7G07010.1	cytochrome c biogenesis C (mitochondrion) [Phoenix dactylifera]	Putative cytochrome c biosynthesis ccmC-like mitochondrial protein OS=Arabidopsis thaliana GN=CCMC PE=2 SV=4	NA	NULL NULL NULL NULL IPR003557 Cytochrome c-type biogenesis protein CcmC IPR003557 Cytochrome c-type biogenesis protein CcmC IPR003557 Cytochrome c-type biogenesis protein CcmC IPR003557 Cytochrome c-type biogenesis protein CcmC IPR002541 Cytochrome c assembly protein
Asa8G01631.1	orf240 (mitochondrion) [Triticum turgidum subsp. durum]	Putative cytochrome c biosynthesis ccmC-like mitochondrial protein OS=Arabidopsis thaliana GN=CCMC PE=2 SV=4	NA	NULL NULL NULL NULL IPR003557 Cytochrome c-type biogenesis protein CcmC IPR003557 Cytochrome c-type biogenesis protein CcmC IPR003557 Cytochrome c-type biogenesis protein CcmC
Asa8G01639.1	cytochrome c biogenesis C (mitochondrion) [Phoenix dactylifera]	Putative cytochrome c biosynthesis ccmC-like mitochondrial protein OS=Arabidopsis thaliana GN=CCMC PE=2 SV=4	NA	IPR003557 Cytochrome c-type biogenesis protein CcmC IPR003557 Cytochrome c-type biogenesis protein CcmC IPR003557 Cytochrome c-type biogenesis protein CcmC IPR003557 Cytochrome c-type biogenesis protein CcmC IPR003557 Cytochrome c-type biogenesis protein CcmC IPR002541 Cytochrome c assembly protein NULL NULL
[truncated: 5,000 more columns]
